# Supplementary material for: Defining hypoxia in cancer: A landmark evaluation of hypoxia gene expression signatures
Source: Cell Genom. 2025 Jan 31;5(2):100764. doi: 10.1016/j.xgen.2025.100764 (PMC11872601; doi:10.1016/j.xgen.2025.100764)
Supplement: Table S1. Hypoxia gene signatures (HGNC symbols [S1a], Entrez IDs [S1b], and Ensembl gene IDs [S1c]), related to Figure 1 [file mmc2.xlsx]

## Sheet: S1a
Aprelikova *	Benita *	Beyer *	Boidot Cont. * °	Boidot Cyc. * °	Bosco *	Buffa * °	Chen *	Chi *	Denko *	Detwiller *	Elvidge *	Eustace °	Fardin 2009 *	Fardin 2010 *	Fjeldbo °	Gao °	Ghazoui °	Ghorbel °	Halle * °	He °	Hu °	Jogi *	Khouzam *	Koong *	Lane *	Lendhal *	Li °	Lin °	Liu °	Lombardi *	Manalo *	Mense *	Mo °	Ning *	Peters *	Ragnum * °	Santamaria * °	Seigneuric C. *	Seigneuric E0 *	Seigneuric E2 *	Shi *	Shi 2021 °	Shou 2020 °	Shou 2021 °	Sorensen *	Starmans *	Suh *	Sun 2020 °	Sun 2021 * °
SYDE1	RRAGD	ABCB6	TMEM258	BIRC5	ACVR1B	ACOT7	ALDOA	PLIN2	ACADSB	ADM	PLIN2	ALDOA	AK4	AK4	DDIT3	PSMD9	AK4	ABRA	ALDOA	TKTL1	ADM	ACHE	VEGFA	BIK	PFKFB4	ADM	ENO1	VEGFA	MOCSI	ADM	ACVR1B	ABCB6	XPNPEP1	ACTB	ADSS2	ASF1B	EGLN1	ACACA	ACACA	ACACA	B4GALT5	CHST15	ABCA12	PPARGC1A	ADM	AARS1	TMPRSS11D	PPARD	ALDOA
ABCB6	SPAG4	ADM	KDM3A	ZGPAT	ADAM8	ADM	ALDOC	ADM	ALDOA	ANGPT2	ADM	ANGPTL4	ALDOC	ALDOC	ERO1A	UBB	ANKRD37	ACTL6A	AK2	SLC2A3	ANGPTL4	ADM	NDRG1	EDN2	GUCY2D	ALDOC	GPC3	HK2	PPP1R14A	AK4	ADM	PLIN2	ANGPTL4	ACTR3	AK1	ADM	MIR210HG	AMH	ACOX1	ALKBH1	CLCN7	KLK6	PTK6	FOXO3	AK4	ABCA5	GJB6	PACS1	PFKL
PLIN2	P4HA2	ALDOC	RPS28	LSM5	ADM	AK4	ANGPTL4	ALKBH1	ALDOC	ANXA1	ADORA2B	ANLN	BNIP3	ATP5MC1	KCTD11	PSMD12	ATP1B3	ACTR3	AK4	ENO3	FLVCR2	AGPAT2	SLC2A1	FGF3	CP	ATF7IP	JMJD6	JUN	ESM1	ALDOA	ADORA2A	ADM	SLC2A1	AIFM2	AKR1C3	ASPM	NDRG1	BACH1	ACSS1	AMH	CXCL13	TUBB3	FERMT1	EGFR	ALDOA	ABCB6	IL20RB	IGFL2	PGK1
ADM	RSBN1	ANG	SEC61G	PFDN2	ADORA2B	ALDOA	DDIT4	ANGPTL4	ARHGAP5	ANXA5	AK3	BNC1	DDIT4	ATP5ME	P4HA2	PSMB10	ATP5MC3	ADK	B3GNT4		DDIT4	ALDOA	P4HA1	GADD45A	RNF24	BNIP3	SERPINE1	LDHA	ITGA5	ANGPTL4	AK3	ALDOC	PFKP	ANGPTL4	AIFM2	BIRC5	ANKRD37	CCT2	AIF1	ATXN1	DEDD		SPRR2F	DPYSL4	ANKRD37	ABHD4	LOX	GRIN2D
ADORA2B	PLOD1	ANGPTL4	ANKZF1	FCN1	AGPAT5	ANKRD37	DRD4	ARL6IP1	ARSL	BNIP3L	AK4	MRGBP	FAM162A	ATP5PF	STC2	PSMA5	BNIP3	ALS2	SCARB1		FABP5	ALDOB	LDHA	IGFBP3	TMEM45A	BNIP3L	SLC2A1	GAPDH		ANKRD37	ANGPTL4	ANG		ATP5PO	ANGPTL4	BUB3	TCAF2	GRM3	AMH	BACH1	DTX2				ARRDC3	ABI1	APOL1	S100A2
NCKIPSD	GADD45B	ANKZF1	ALDOA	NACA	AK3	ANLN	ENO2	ARRDC3	BCL2L2	CD99	AKAP12	CA9	PDK1	ATP5MG	UPK1A	PSMD14	CMC2	ANK1	CLK3		GAL	ALDOC	PGK1	LRP1	EGLN3	DDIT4	STC2			BHLHE40	NUAK1	ANGPTL4		BCAR3	ATG4A	CENPE	PFKFB3	HMMR	ATF3	C1GALT1C1	FBLN2				BNIP3	ACAD11	FBXO45
AK2	CRKL	AP1G1	P4HA1	PTPRCAP	AK4	BNIP3	GPI	BHLHE40	TGFBI	COL5A1	ALDOC	CDKN3	VEGFA	ATP6AP1L			CCDC167	ANXA7	MRGBP		NDRG1	AOC3	DDIT4	MIF	PFKFB3	ENO2				BNIP3L	AXL	ATF3		BNIP3L	APLP2	CENPU	BHLHE40	IFI6	DMAC2L	TCAIM	FGFR4				BNIP3L	ACADVL	S100A7
AK3	PGK1	AQP3	C4orf3	TMED1	ALDOA	MRGBP	GREB1L	BNIP3L	BPI	ENO1	ANGPTL4	COL4A6	WDR5B	ATP6V0B			CHCHD2	AP1S2	ECE2		ZNF384	AQP1	MX11	MMP13	BHLHE40	ERO1A				C4orf3	BCL6	BHLHE40		C1QTNF5	APP	CMTM3	MAFF	KDM4A	ATXN7L1	CCT2	FMC1				FAM210A	ACBD3	NCOA7
ALDOC	NDRG1	BCKDK	H4C1	IGBP1	ALDOC	CA9	LOXL2	BRCA2	C9orf153	HIF1A	SH2B2	DCBLD1		ATP6V0E1			EMC8	APOBEC3G	ERO1A		PLOD1	BCAT1		SERPINE1	PGK1	KDM3A				C8orf58	BHLHE40	BHLHE41		CASP1	ARHGDIB	DDIT4	KDM3A	NIT1	BACH1	CDR2	IFIH1				FAM162A	ACVR1	TM4SF1
ANGPTL4	GYS1	BHLHE40	DDT	EIF4B	APOBR	CDKN3	PDK1	DEPP1	CALD1	IGF2	ARTN	ENO1		ATP6V1B1			CTSV	ATE1	GAPDH		RRAGD	BCL6		VEGFA	RAB40B	GLRX				CTDSP1	CASK	BNIP3		CAV1	ARID4A	DONSON	ZNF395	PAPPA	BET1L	DTL	KCNJ5				CCNG2	ADAM17	CDCP1
RIPK4	NAMPT	BNIP3	INSIG2	H1-2	APOC4	CHCHD2	PFKP	C14orf132	NDRG1	IGFBP3	ASPH	FAM83B		ATP6V1D			DDIT4	ATP2C1	HMOX1		SLC16A3	BMP5			PNRC1	HILPDA				DDIT4	CCNG2	BNIP3L		CBX3	MANF	DSP	NARF	PEX14	BTBD7	DDIAS	LMAN1				CSRP2	ADM	NAMPT
KLK3	TGFBR1	BNIP3L	RPLP2	SLIRP	ATF2	CORO1C	PGK1	VTA1	CCNG2	ITGA5	ATF3	FOSL1		BNIP3			PSMG1	B3GALNT1	ISG15		UCHL1	BNIP3L			PPFIA4	HK2				DENND1A	CDH2	CCNI		CCT6A	ASXL1	DTL	GPR146	SLC5A12	NAA25	GRM3	PBLD				EGLN1	ADORA2B	TFRC
ASPH	KDM4C	BTG1	PFKFB4	HTR1B	ATF5	CTSV	PLOD2	CA9	CDKN1A	LDHB	B3GNT4	GNAI1		BNIP3L			EIF2S2	BCL10	PFKFB4		VEGFA	C1orf21			S1PR4	HMMR				EGLN1	CDK19	CDK19		CLASP1	ATP2A2	FER1L4	P4HA1	TIMP2	PIANP	HMMR	MLC1				EGLN3	AFTPH	SOD2
B3GNT4	DHX40	DEPP1	BNIP3L	GSTA3	BACH1	DDIT4	SLC2A1	CAV1	CLK1	LOX	BBX	HILPDA		DDIT4			EIF4EBP1	BLZF1	P4HA2			CA12			BNIP3L	INSIG2				ENO1	CDKN1C	CEBPB		CLTC	ATP5MC1	FOXM1	CCNG2	TTLL5	CCL26	KAT5	MMP2				ERO1A	GPAT3	PFKFB3
BBX	GOSR2	THEMIS2	P4HA2	SAC3D1	BCAT1	ENO1	SPOCK1	CCL28	CNOT8	MIR483	BCOR	KCTD11		DDX11			ENO1	BPNT1	PYGL			CA9			NDRG1	MXI1				ESYT2	PLEKHO1	CEBPD		CSNK2B	BACE2	G6PD	ADM		CCNH	ICMT	NCOR2				FOSL2	AGR2	SRPK1
BCKDK	WSB1	C1R	ISCA1	NTHL1	BCKDHA	ESRP1	STOX1	CCNG2	BHLHE40	PGF	BHLHE40	KRT17		FAM162A			ENY2	BTF3	RPL36A			CARTPT			IGFBP1	MYCBP				FUT11	ACKR3	CLK3		DAPK3	BCL7B	HILPDA	BNIP3L		CCT2	IFI6	NDUFS2				GPI	AHR	TPM4
MALL	ALDOC	FAM162A	KPNB1	MPPED1	BHLHE40	GAPDH	SUV39H2	CEP250	EFNA1	PGK1	BNIP3	LDHA		EGLN3			GAPDH	IDI2-AS1	UPK1A			CD9			YPEL1	NDRG1				GBE1	COL18A1	DIDO1		CTTNBP2NL	BHLHE40	HJURP			ACAP2	ING1	PLCH2				IGFBP3	AKAP12
BHLHE40	GAPDH	C4orf19	DDIT4	NEUROD2	BLZF1	GPI		CKB	EIF4A3	PLOD2	BNIP3L	P4HA1		PPP4R3B			GARS1	TIMM21	DDIT3			CDH13			FUT11	P4HA1				GPI	COL1A2	SERGEF		MAGT1	BNIP3L	MCM2			COL6A3	ITGB4	POLE2				KDM3A	AKAP8L
BLCAP	LOX	CA11	RBX1	KCNJ12	BNIP3	HILPDA		CLEC2B	ELL2	SERPINE1	DST	PGAM1		NDUFAF1			GMPS	NADK2	KCTD11			COL5A1			CASKIN1	PDK1				HERC3	COL4A1	EEF1AKMT3		DPP3	BPI	MEP1A			CPEB4	KDM4A	ACOT8				KCTD11	ALDOA
BNIP3	NR3C1	CA12	H1-2	LHX5	BNIP3L	HK2		CNTNAP1	ENO3	SERPINE2	AHNAK2	PGK1		NDUFB2			GOLT1B	TCIM	PVR			COX4I2			DDIT4	PPFIA4				HK2	COL4A2	DPCD		EEF1A1	MYG1	MTMR2			DUSP3	MAGEA6	RAB3A				P4HA1	ALDOC
BNIP3L	STC2	CA9	PYCR3	TMEM160	CD93	KIF20A		CRABP2	ELF3	SLC2A3	RBCK1	SDC1		NDUFB3			GPI	CALM3	RHOC			CPO			GAL3ST1	SLC7A1				KCTD11	COL5A1	KLHL24		EEF1G	TIGAR	P4HA1			EIF4EBP2	MALAT1	ROCK2				P4HA2	ALG2
FOXN3	KDM3A	CD24	ANP32D	HMX1	CA12	KIF4A		CSRP2	FABP5	TGFB3	NREP	SLC16A1		NDUFB6			HCCS	CALR	STC2			VCAN			SPAG4	VEGFA				KDM3A	COL9A1	FAM162A		EEF2	HSPB11	PGAM4			CIBAR1	MUC1	SCN5A				PDK1	ANG
MRGBP	MXI1	CDA	ANKRD37	TMEM258	CALCRL	LDHA		CTSF	FN1	TGFBI	CA9	SLC2A1		NDUFB8			CXCL8	CBWD1	ATP5MJ			SLC44A2			DLX4	ZNF654				KDM4B	CREB3L2	EGLN1		EFEMP1	GCFC2	PKM			GAS6	NIT1	GPBP1L1				PFKFB3	ANGPTL4
PDXK	CXCR4	CDK19	PNRC1	MARCO	CCL2	LRRC42		CXCR4	GLRX	THBS1	CAV1	TPI1		NDUFS1			IMPA2	CD8A	C19orf53			CXCR4			ERRFI1					KDM4C	CUBN	ELL2		ELOVL1	CNRIP1	RIMKLA			GATAD2B	PAPPA	SRP54				SLC2A1	ANKRD10
NREP	P4HA1	CEBPD	GPATCH4	TSG101	CCL20	MAD2L2		DDIT4	GPI	TXN	CCNG2	VEGFA		NDUFS6			BPNT2	CDKN2C	C4orf3			CYB5A			SEMA4B					LDHA	CX3CL1	CTTN		EMP3	CALR	RNASE4			GFOD2	PEX14	STK25				SLC6A8	ANKRD12
CA4	INSIG2	CIDEB	PPFIA4	UTF1	CCNG2	MAP7D1		DPYSL2	GPRC5A	VEGFC	CD59			NDUFS7			KIF18A	CEP170	FGF11			DDC			LRP1					LONP1	CXCR4	ENO2		ENO1	CAMLG	SCD			GRK6	SCD	TMEM9				ZNF395	ANKRD37
CABIN1	KDM4B	CKB	ANP32C	LLPH	CCR5	MCTS1		DPYSL4	HBP1	VIM	CSGALNACT1			NDUFS8			KIF20A	CHORDC1	SH3GL3			DLK1			ADM					MIR210HG	DUSP6	ERO1A		EWSR1	CANX	SPAG4			GRM3	SGK1	UBA7					ANKZF1
CAV1	RARA	COL11A1	NDUFAF2	H2AC6	CD28	MIF		DST	HERC3		CITED2			NDUFV3			LDHA	CNN3	SNTA1			EIF5			CYP26A1					MXI1	EDN1	FAM13A		ACSL4	CCT6A	TDG			H2AC16	SLC5A12	VEGFA					ANO6
CCNG2	PER2	CRABP2	RPS2	CBLN1	CD55	MRPL13		DUSP10	HERPUD1		KLF6			PDK1			LRRC59	COMMD10	SPAG7			ENO1								NCKIPSD	EGLN1	LARP6		RUSF1	CDH5	TRIP13			HMMR	SPAG5	GDI1					ANXA5
CFDP1	SEC61G	CSRP2	CLK3	NDUFA13	CD55	MRPL15		UBE2O	HILPDA		CSRP2			PGK1			LSM4	COMMD8	S100A2			EPB41L4B								NDRG1	EGLN3	WDR54		ORAI1	CERK	UNG			IFI6	TIMP2	ZNF33A					ARCN1
FOXN3	LDHA	CXCR4	RPS13	TLX2	CD59	MRPS17		FAM162A	HK1		CXCR4			PPP4R3B			MMP1	COX11	TRAPPC1			F7								NPEPPS	ENPP1	FOXD1		TOR4A	CFHR1	XRCC6			IGF1R	DCAF8	ZPBP					ARF4
CHSY1	PIM1	ACKR3	ANP32A	AURKAIP1	CD69	NDRG1		EGLN3	HLA-DQB1		CYB5A			UQCR10			MRPL13	CPE				VPS13C								P4HA1	EPOR	FUT11		TTC19	RCC1	ZWINT			IGFBP1							ARFGAP3
CITED2	ASCC1	DAPK1	VEGFA	ANTKMT	CD79A	ZNF384		ENPP3	HSPA5		CYP1A1			UQCRC2			MRPL15	CPNE4				RFK								PDLIM2	ERO1A	GADD45A		EXOSC4	CLTA				IGSF11							ARG2
CKB	PHLDA1	DDIT4	ACAP1	ZSWIM1	CD86	P4HA1		ERO1A	IGFBP3		CYP1B1			VEGFA			MRPS17	CYP51A1				UFSP2								PFKFB4	FNDC3B	GBE1		GAPDH	CORIN				IL22RA2							ARHGAP29
CLK1	NARF	DUSP1	PHPT1	TPSD1	CELSR3	PFKP		EXOSC4	INSIG1		CCN1			WDR5B			MTCH2	RBM48				DEPTOR								PGAM1	FKBP9	GNA13		GMPPA	CTDSP2				KDM4A							ARHGEF2
CLK3	KLF10	EFEMP2	PGK1	UBE2D2	CKLF	PGAM1		FAM13A	IRF6		PXDN						MTFR1	DPYD				FOXF1								PGK1	GABRP	GOSR2		GNB2	CCN2				RALGAPB							ARL1
CNNM1	SLC16A1	EFNA1	PRMT3	EDF1	CD300C	PGK1		HAUS6	ITGA5		DAAM1						MTHFD2	S1PR1				FUT1								PKM	GADD45B	GPI		GPI	CTHRC1				LY86							ARL13B
CNOT8	ATF3	ELL2	MXI1	MRPL17	CNR1	PSMA7		ANKZF1	LDHA		DDIT4						NDRG1	EFCAB2				GAL								PLOD2	GDF10	HCFC1R1		LPAR5	CXCR4				MAML2							ARL5B
CRKL	RAB8B	ENO2	MAP1LC3B	CEND1	COL7A1	PSRC1		GAL3ST1	LONP1		DDR1						NFIL3	EFEMP1				GBE1								PNRC1	GRK5	HILPDA		CDV3	PCBD2				NCAPH2							ARMCX3
TLCD3A	DDIT4	ENPEP	KCTD11	SSNA1	COLEC12	SEC61G		GNRH1	LOX		DHRS3						ZNF384	MICU2				GNAL								RBPJ	HES1	HK2		HDLBP	DCTN2				NIT1							ARRDC3
RTL8C	RBPJ	EPOR	RRP15	RPS28	CSF1	SHCBP1		GPI	MCC		ZNF395						NUP93	MICU3				GNAS								SAP30	HIF3A	INSIG1		HNRNPH3	DDIT4				NSD1							ARRDC4
PXDN	EFNA1	ERO1A	PTPRCAP	SRPK3	CSF3	SLC16A1		GYS1	MPI		DPYSL2						P4HA1	EGFR				NEDD9								SCD	HIVEP2	INSIG2		HSPH1	DDX3X				OSTM1							ASB3
DAAM1	PGAM1	FAM13A	H4C2	NELFB	CTSC	SLC25A32		HEMGN	MT1L		DPYSL4						PDIA6	EGR1				UBE2K								SEMA4B	IGFBP3	KDM3A		HSPA1A	DDX47				PAPPA							ASNS
DARS1	EIF1	FGB	H4C3	SDHC	CTSD	SLC2A1		HIPK1	MUC1		KLHL24						PFKP	EIF1AXP1				HK2								SLC16A3	INHBA	KDM4B		HSPA5	DEGS1				PARG							ASS1
DDX41	BNIP3	FGF14	CMSS1	MED31	CX3CR1	TPI1		HK2	MXI1		DSC2						PGAM1	EIF1AX				ID2								SLC2A1	INHBE	KDM4C		HSPD1	DNAJB1				PCF11							ATF2
DHX40	CLK3	FSTL3	RNASEH1	FAM30A	CXCL2	TUBA1B		HLA-DRB5	PDK3		DTNA						PGK1	EIF4E				IGF2								STC2	INSR	KLF4		HSPE1	UBE2O				PCSK1							ATF3
C15orf39	TMEM45A	GAD1	WSB1	SNF8	CXCL3	TUBA1C		IGFBP3	PIM2		FAM162A						PLOD1	EPOR				IGFBP3								TNIP1	ITM2A	KLF7		IFI16	EFEMP1				PEX14							ATF6
ZNF395	ANKRD37	GAL3ST1	AIDA	POU3F4	CXCL5	TUBB6		INSIG2	PLIN2		EFNA1						PRDX4	TCAF1				ITGAM								ZNF395	ITPR2	LOX		SEL1L3	EIF4A2				PHF10							ATG13
EEF1AKMT3	ERO1A	GBE1	H2AC4	GORASP1	CXCR4	UTP11		ITPR1	PLOD2		EFNA3						PSMA5	MIGA1				JAK1									KDM3A	LRP2BP		SEC31A	EWSR1				PIK3R4							ATG14
RNF208	ASPH	GBP2	SSNA1	C2orf42	DLG1	VEGFA		JAG2	PNN		EGFR						PSMB5	FAM76B				PPIP5K2									LEPR	MAFF		RNF213	EXTL3				PRKAG2							ATG5
DNAJB2	PJA2	GLUL	UTP20	RBX1	DSC3	YKT6		KDM3A	POLM		EGR1						PSMD8	FCF1				UFL1									LIMS1	MED6		LAPTM4A	IFI27L2				HACD3							ATG9A
DNM2	VDAC1	GOLGA8G	TIMM23	MKNK1	DSP			UFL1	PPARD		ELF3						RALA	FGD4				SIK2									LOX	KIAA2013		LOXL2	FEN1				RAB4B							ATXN1
CDK2AP2	PPME1	GPI	NDRG1	SNRPD3	EGLN1			ARFGEF3	PTGS1		ADGRE2						RANBP1	FGF7				SYNPO									LOXL2	LCORL		LXN	FKBP4				RBM4							AVL9
DPYSL4	MIF	GYS1	PFKFB3	ABHD17A	EGR1			ZNF777	QSOX1		ENO2						ESRP1	FGL2				ARRDC3									SMAD6	TC2N		CAPRIN1	FLI1				RBPMS							AVPI1
DSCAM		HCFC1R1	FAM162A	H3-4	EGR3			LNPK	RBPJ		ERO1A						TMEM158	FLCN				VPS13C									MAFF	MXI1		ZNF276	PRPF38B				RHOBTB3							AZI2
DSP		HILPDA	MRPL19	RPL19	ENO1			LDHA	RIOK3		FAM13A						RNASEH2A	TRAPPC13				LMO1									MEF2A	NADSYN1		MMP2	PRPF38A				RNASE4							B4GALT4
DUSP3		H2AC6	MRPL3	RPS13	ENO2			LDHC	RNASEL		TMEM45A						SEC61G	OGFOD3				LOXL2									MXI1	NDRG1		MPG	PIH1D1				SLC5A12							BBX
FAM162A		H2BC5	RPPH1	ZFTA	ERO1A			LOX	SGSM2		YEATS2						SF3B5	GAPDHP73				GDE1									NDRG1	NFIL3		MRPL34	QSER1				SOX12							BCKDHA
EFNA1		H2AC18	PSME3	MRPS7	F3			LPIN2	SIAH2		ANKZF1						SHMT2	GATM				MT1H									NFATC4	NOL3		NACA	GAPDH				SSH2							BCKDK
EFNA3		H2AC19	HCFC1R1	GNG5	FA2H			MEG3	SIRPA		ZNF654						SLC16A3	GJB4				MT2A									NOTCH4	OSMR		BEX3	GGH				ST3GAL1							BCL10
EGLN1		HLA-DQB1	H2AC6	PRCC	FABP4			SLC25A42	SLC16A3		SRD5A3						SLC2A1	GNG10				MXI1									NPAS2	P4HA1		YBX1	GMPPB				TERT							BCL6
EGLN3		HNRNPD	PSMD7	CHMP1B	FCAR			MKNK2	SLC2A3		FLNB						SLC7A5	GOLT1B				NDRG1									NPR1	P4HA2		PABPC1	GSTP1				TIMP2							BET1
EHD2		HOXC10	EBNA1BP2	LMO2	FCGR2A			MPP2	SLC6A6		FOS						SRD5A1	GULP1				NDUFB7									OPN3	NAMPT		PAK3	GTF3C1				TLE3							BET1L
EI24		IFITM1	HINT1	TCF15	FCGR2B			MSH2	SLC6A8		FYN						ELOC	HNRNPH1				SMIM3									P4HA2	PDK1		PARVB	HBG2				TRNT1							BHLHE40
EIF4EBP1		IFITM2	PGAM1	COPZ1	FCGR3A			NAB2	SYT7		GADD45B						TMEM70	HSDL2				NMB									PAM	PEX13		SUB1	HLA-A				TTLL5							BIK
ELF3		INSIG2	PSMC3	MAD1L1	FGF1			NARF	TNFAIP3		GBE1						UBE2S	IGFBP7				NRN1									PDGFB	PFKFB3		PDCD2	HM13				TTLL10							BIRC3
CTTN		ITPR1	DDIT3	H4C1	FLNB			NAV2	TPBG		GDAP1L1						VEGFA	IL33				NRP1									PDZD2	PFKFB4		PLOD1	HMG20B				ZNF117							BNIP1
ENDOG		JAM2	FUT11	H4C3	FLT1			NDRG1	TPD52		GDF15						YEATS2	ITM2A				NUTF2									PELI2	PGK1		PLOD2	HMGA1				ZNF664							BNIP3L
ENO2		KDM3A	TNFSF8	RPPH1	FN1			NF1	TPI1		STBD1							JAG1				OLFM1									PGF	PLOD2		PML	HMMR											BRAP
ERO1A		KDM4B	CEP83	MALAT1	FOSB			OCIAD1	UCA1		GJA1							JRKL				P4HA1									PLCG2	PPFIA4		PPP1CB	HSPA5											BRD2
F8A1		JUNB	KLHDC10	NKX6-3	FOSL2			OLR1	TXNIP		GLRX							TTC37				P4HA2									PLOD1	PPP1R15A		PTMS	HSPA8											BTG1
FAM13A		KCNK3	CCNG2	POM121L8P	GAPDH			P4HA1	VEGFA		GPR87							UFL1				PAM									PLOD2	PPP1R3C		RAC1	HSPE1											BTN2A1
FER1L4		ERV3-2	RPL39	CIAO2A	GBE1			P4HA2			GYS1							KLHL20				ARHGAP29									PPARG	PRPSAP1		RRAGA	HSPH1											INTS13
TMEM45A		KLF9	HTR5A	TMIGD2	GPI			PDK1			HCFC1R1							KPNA2				PDK1									PTGIS	JMJD6		ARID4A	IARS1											TMEM263
YEATS2		LBP	PNPT1	MRPL36	HAS1			PFKFB3			HEY1							LACTB2				PFKFB4									PTGS1	RBPJ		RBMX	IGFBP7											FAM216A
ANKZF1		LGALS8	UBTF	TMEM61	HILPDA			PFKP			HILPDA							LCE1E				PFKL									PTPRB	RIOK3		RNPEPL1	ITGA10											TIGAR
TSR1		LOX	KRTAP10-12	KTI12	HK2			PGK1			HK2							LRRC25				PFKP									PTPRF	RNASE4		RPL23	JUN											C12orf57
NAT10		LOXL2	PPP2R5B	RBFOX3	HRH4			PIAS2			HLA-DRB3							LUM				PGK1									PTPRR	RORA		RPL27A	TUBA1B											GPATCH2L
COA1		LTBP3	SNORA68	RAX2	HSF2			PIK3R4			HOXA7							LYPLA1				PLOD1									PPP1R13L	SCD		RPS17	ERGIC1											C14orf28
ZNF654		MALL	GPI	LRRC45	ICAM5			PLEKHA2			FAM216A							LYRM7				CYTH3									RASSF2	CLPB		RPS27	PPP4R3B											RUSF1
RSBN1		MOAP1	TAGAP	LGALS7	ID1			PLOD1			IGFBP3							LYZ				SIRPA									RGS3	SLC2A14		RPS29	KRT10											ADPRM
MAP6D1		MPI	TMEM88	SPDYE7P	ID2			PLOD2			IGFBP5							MAD2L1				PTPRN									RHOBTB1	SOD2		SELENOW	LDB1											MIR22HG
EFHD1		MT1M	AK4	LCN12	IL1A			PLXNB3			CADM1							MANSC1				RAB40C									RLN1	SPAG4		SERPINE1	LOXL2											FAM210A
OXSM		MT1X	MAD1L1	TRIM65	IL36G			PMP22			ILVBL							MEFV				RGS5									RPS6KA2	STARD4		SH3BGRL3	LSM6											MYDGF
ATG9A		MUC1	H3C2	MFSD14A	IL1RAP			POU5F1			INHA							MRPL50				SCD									RRAS	STC2		SPTB	LTBR											ODR4
FOSL2		MXI1	DIPK2A	C2CD4B	IL1RN			PPFIA4			INSIG2							MTHFD2L				SLC12A3									SHOX2	STK4		TARDBP	MALAT1											SDE2
FOS		NDRG1	CHD1	TIMMDC1	IL23A			PPL			ISG20							MYOZ2				SLC2A1									SIRT3	THAP8		TGFB1	MEF2B											RSRP1
FOSL2		NOL3	NDUFA1	COMTD1	IL4			PPP5C			ITGB4							NAP1L1				SLC2A3									SOX4	TIPARP		TIMP2	MKI67											SUCO
FOXD1		NPEPPS	PDK1	GSX1	IL6			PRODH			ITPR1							NDUFA5				SLC30A1									NABP2	TSLP		TPI1	MORF4L1											OSER1
FZD1		NRN1	WBP1	CELF4	IL6ST			RAB20			KDM3A							NFATC2IP				SNAPC1									STC1	UFM1		TPM3	MRPL32											C2orf49
FZD7		OBSL1	POU5F1P3		INHBA			GPRC5A			KDM4B							NIPSNAP3A				ATL1									STC2	VEGFA		TPT1	MVP											C4orf3
GADD45B		OPN3	MAP1LC3B2		IRAK3			RNASE4			JUN							NLRP1				STC1									TCF7L1	WDR5B		TRRAP	NAP1L1											SMIM14
KDM4C		P4HA1	ATF4		IRF4			RTTN			OBSL1							OMA1				STRBP									ZEB1	WSB1		EFTUD2	NDFIP1											CREBRF
GBE1		P4HA2			KDM3A			SEMA4B			ATG14							OTUD6B				TH									TLE1	ZBTB25		UMPS	NDST3											SNHG32
STBD1		CDHR1			JUN			SERPINE1			CEMIP							PAIP1				TNFRSF10B									TNFRSF10B			UQCR11	NFKBIE											BMT2
TNFAIP8		CDK18			KIR3DL2			SLC16A3			KLF7							PAK2				RAD51D									TNFRSF14			UQCRH	NOP10											HILPDA
GGA2		PDK1			KLF10			SLC1A6			KRT15							PEX7				MED16									TRIO			VEGFC	NQO1											FAM220A
GLG1		PDK3			KLRF1			SLC2A1			KRT7							PHACTR2				TRIM29									TXNIP			WASF2	NSFL1C											LURAP1L
GLRX		PDZK1IP1			KRTAP4-7			SLC2A3			LOX							BLOC1S6				KDM3A									VEGFA			YY1	OAZ1											FAM219A
GPI		PER1			LAMB3			SLC6A3			LOXL1							POLR2K				VEGFA									VEGFC				OPTN											MSANTD3
SPSB2		PEX11A			LDHA			SLC6A8			LOXL2							POMP				WSB1									VLDLR				PAFAH2											CA9
GRPEL1		PFKL			LGALS8			SOX4			MAGED4							PPM1B				WT1									WASF2				PCYOX1											CALR
GYS1		PFKP			MARCO			STC1			MET							PPP1CB				ZNF177									ZBTB1				PDCD4											CALU
HEY1		PGK1			MCL1			STC2			ORAI3							PSMC2													ZHX2				PITPNA											CAMLG
HILPDA		PLAGL1			MET			STRBP			NDRG1							PTP4A1													ZNF292				PLOD2											CANX
H4C8		PLOD1			MIF			SULT4A1			NFIL3							RAB12																	POLR2F											CARS1
HK1		PLOD2			MMP1			THOP1			NOL3							RABGGTB																	PPIF											CAST
HK2		PMP22			MMP16			WIPF1			NR3C1							RAP2C																	PPOX											CBLB
HLA-B		PNMA2			MMP19			WSB1			OPN3							RBM3																	PRDX1											CFAP36
HLA-C		POU5F1P3			MSR1			ZEB2			P4HA1							RPL15																	PRDX6											CCDC107
HLA-DRB3		POU5F1P4			MXI1			ZNF292			P4HA2							RPL23AP7																	PRKAR1A											CCDC28A
HLA-E		PPFIA4			NDRG1						PAM							RPL37A																	PROCR											CEP95
HLA-G		PPP1R13L			NFYA						PTTG1IP							RPL38																	PSMB2											CCDC47
HMG20B		PPP1R3C			NPM1						PDGFB							SAT1																	WDR83OS											MIX23
HOXA4		PTEN			NR2C1						PDGFRL							SCOC																	PTGIS											CCDC6
FAM216A		RAB20			NR4A2						PDK1							CAVIN2																	PXN											CCNB1IP1
IGFBP3		RAD54B			OSBP						PFKFB3							SELENOP																	RAB11A											CCNG2
ILVBL		RALGDS			OSBPL10						PFKP							SEPTIN7																	RAB5A											CCNYL1
INHBB		RLF			P4HA1						PGK1							SERPINB9																	RAC1											NOCT
INSIG2		RNASE4			P4HA2						PGM1							SGMS1																	IPO5											CD55
JAG2		RNASET2			PAM						EGLN1							SH3BGRL																	RCL1											CDC37L1
KDM3A		RORA			PANX1						EGLN3							SKAP2																	RHOD											CDC6
JUND		RRAD			PARVB						PHLDA1							SLC12A2																	RPL13A											CDC73
VGLL4		SELENOP			PCDHGC3						PIM1							SLC2A13																	RPL14											CDK2AP2
OBSL1		SERPINA3			PDK1						PLAC8							SLMAP																	RPL3											CDK7
KDM4B		SERPINA5			PFKFB4						PLAUR							SP3																	RPL39											CDKN1A
LDHA		SERPINE1			PFKP						POLR2J2							SPP1																	RPL8											CDKN1B
LDLR		SERPING1			PGAM1						PPFIA4							STAT5B																	RPLP0											CDR2
LGALS8		SH3BP2			PGK1						PRKCA							STK17B																	RPS11											CDRT4
LOXL1		SIPA1L1			PIK3CB						ZMYND8							STOML1																	RPS3											CDV3
LOXL2		SLC16A3			PIK3R1						PRRX1							STRN3																	RPS8											CEBPG
AGPAT5		SLC25A36			PIP5K1A						PTPRO							STXBP3																	RTN4											CEP120
MAPK7		SLC2A1			PKD2						QSOX1							SUCLG2																	SAP18											CEP350
MAPT		SLC2A14			PLCL2						GPRC5A							SUMO1																	SIGLEC8											CEP57
PRR7		SLC2A3			PTGIS						RBPJ							ELOC																	SNRNP70											CFDP1
ORAI3		SLC2A5			PTGS2						RLF							THAP5																	SPAG4											CHAC1
ZBTB17		SLCO2B1			RAB7A						RNASE4							THBS1																	SPTAN1											CHD2
MLH3		SMPDL3A			ACKR3						RRAGD							TM2D1																	SRPX											CHIC2
MPI		SPAG4			RGS1						S100A2							TMEM123																	SSR3											CIR1
MT1X		SSBP2			RUNX1						S100A4							TMTC3																	STAT3											CLCN3
MXI1		SSPN			RUNX2						S100A6							TNFSF10																	AURKA											CLDN12
N4BP3		STBD1			SCARF1						SAMD4A							TNRC6B																	STX10											CLDND1
NARF		STC1			SEMA4C						SAT1							TPMT																	SUMO3											CLGN
NDRG1		TBC1D8			SEMA4D						ATXN1							TSPAN12																	TCF19											CLIC4
NDUFB8		TGFA			SEMA4F						SCARB1							TUBE1																	ALYREF											CLK1
NFE2L1		TIPARP			SLC2A1						SCNN1B							UBB																	TOR3A											CLK2
NOL3		TMCC1			SLC2A3						SERPINE1							UBE2D1																	TPD52L2											CLK3
NR2F2		TMEM45A			SMTN						SH3GL3							USP28																	TPI1											CLK4
P4HA1		TMEM47			SNAPC1						SLC2A1							SLC22A25																	TPT1											CNOT8
P4HA2		TNS1			SNTA1						SLCO4A1							WNT6																	TRAP1											COG6
PAM		TSC22D3			SP4						SORL1							WSB2																	TUBA1C											COPA
PAQR6		VEGFA			SPP1						SOX9							XPNPEP3																	TUBB2A											COPB1
NAMPT		VKORC1			TAF9B						SPAG4							YIPF4																	TWIST2											COPB2
ZNF395		VLDLR			TCF7L2						SPOCK1							PTGR2																	TXNDC5											COPG1
PDK1		YEATS2			MLX						SRCAP							ZEB2																	PDIA6											COQ10B
PDLIM2		ZFP36			TFPI						SRPX							ZFX																	UQCRH											CPEB4
ECI2		ZNF292			TFPI2						STC1							ZNF552																	WDR43											CREB3
PES1		ZNF395			TGFBR1						STC2							ZNF654																	WWTR1											CREB3L2
PEX3					TRIM24						TBC1D3																																			CRELD1
PFKFB3					TNF						TGFBI																																			CRELD2
PFKFB4					TNFRSF10B						TIPARP																																			CRKL
PFKP					TNFRSF11B						TMEFF1																																			CRY1
PGK1					TNFRSF21						TNFAIP8																																			CSNK2A2
PGM1					TNFRSF9						TRA2A																																			CSRNP1
PGRMC2					TNFSF14						TXNIP																																			CSRP2
PIGA					TNFSF15						UPK1A																																			CTH
PITPNC1					TNS1						VEGFA																																			CTNNAL1
PKD1					TPI1						VEGFC																																			CUL4B
PKM					TREM1						VLDLR																																			CXCR4
GDF15					VEGFA						CCN5																																			BCLAF3
PLAC8					VLDLR						WSB1																																			EOLA2
PLOD1					WNT5A						YPEL1																																			CYP20A1
PLOD2					WSB1						ZNF292																																			CYP26A1
KDM5B																																														DAGLB
PPME1																																														DCUN1D2
PRRX1																																														DDIT3
PNRC1																																														DDIT4
PPFIA4																																														DDT
PPP1R3C																																														DDX41
PPP2R5B																																														DDX50
ZMYND8																																														DDX59
LONP1																																														DEDD2
CAVIN1																																														DENND5A
PYGL																																														DERL1
QSOX1																																														DERL2
RAB20																																														DHRS3
RAB3A																																														DHRS7
RNH1																																														DHX40
GPRC5A																																														DMTF1
RASSF1																																														DNAJB11
RBPJ																																														DNAJB2
RDH11																																														DNAJB9
RHBDL2																																														DNAJC1
RLF																																														DNAJC10
RRAGA																																														DNAJC25
RRAGD																																														DNAJC3
DDIT4																																														DNTTIP1
SAMD4A																																														DPCD
SAP30																																														DUSP1
SAV1																																														DUSP10
SCARB1																																														DUSP11
SCD																																														DUSP5
NPTN																																														DYM
SLCO4A1																																														DYRK4
SLC35E1																																														EAF1
SMYD2																																														EAF2
SNAPC1																																														EDEM1
SOX12																																														EDEM2
SOX9																																														EDEM3
SPAG4																																														EDN2
STC1																																														EFNA1
STC2																																														EFL1
TBC1D3																																														EGLN1
THBS4																																														EGLN3
TNFAIP3																																														EIF1
TNIP1																																														EIF2AK3
TRAM2																																														AGO3
MED24																																														ELL2
TRIB2																																														EMD
RNF216																																														ENO2
TRIM52																																														EPAS1
VEGFA																																														EPRS1
VEGFB																																														ERLEC1
VLDLR																																														ERO1A
WASF2																																														ERO1B
CCN5																																														ERP44
WSB1																																														ERRFI1
ZFP36L1																																														ESCO1
RNF113A																																														ESRP1
ZNF292																																														ETS2
																																														F3
																																														FADS3
																																														FAM107B
																																														FAM114A1
																																														EEF1AKMT3
																																														FAM13A
																																														FAM162A
																																														FBXO25
																																														FBXO32
																																														FBXO42
																																														FBXO8
																																														FEM1B
																																														FEM1C
																																														FHL2
																																														FICD
																																														FKBP11
																																														FKBP14
																																														FNDC3B
																																														FNIP1
																																														FNTA
																																														FOSL1
																																														FOSL2
																																														FOXD1
																																														FOXO3
																																														FUT11
																																														FYN
																																														GABARAPL1
																																														GADD45A
																																														GADD45B
																																														GALK2
																																														GALNT18
																																														GARS1
																																														GATA6
																																														GBE1
																																														GCH1
																																														GCLC
																																														GDF15
																																														GEM
																																														GFPT1
																																														GLRX
																																														GMPPA
																																														GMPPB
																																														GOLGA4
																																														GOLGA5
																																														GOLGA8A
																																														GOLGB1
																																														GOLPH3L
																																														GOLT1A
																																														GOLT1B
																																														GORAB
																																														GOSR2
																																														GOT1
																																														GPI
																																														GPT2
																																														GRB10
																																														GRB7
																																														GTF2B
																																														GTPBP2
																																														GUK1
																																														GYS1
																																														HBEGF
																																														HBP1
																																														HELZ
																																														HERPUD1
																																														HEY1
																																														HIVEP2
																																														HK2
																																														HLA-A
																																														HLA-B
																																														HLA-C
																																														HLA-E
																																														HMGCL
																																														HMGCR
																																														HOOK1
																																														HPS5
																																														HSP90B1
																																														HSPA13
																																														HSPA5
																																														HYOU1
																																														IBTK
																																														ICA1
																																														IFRD1
																																														IFT20
																																														IGFBP3
																																														IKZF5
																																														IL1RAP
																																														IL20RB
																																														ING1
																																														ING2
																																														INSIG1
																																														INSIG2
																																														IRF6
																																														IRF7
																																														IRS2
																																														ISCA1
																																														ISG20
																																														KDM7A
																																														JMY
																																														JUN
																																														KCTD11
																																														KDELR2
																																														KDELR3
																																														KDM3A
																																														KDM4B
																																														KDM4C
																																														KDM5B
																																														GARRE1
																																														ARFGEF3
																																														KANSL1
																																														LNPK
																																														KIFAP3
																																														KLF10
																																														KLF4
																																														KLF6
																																														KLHL21
																																														KLHL24
																																														KLHL28
																																														KRT15
																																														KTN1
																																														LAMB3
																																														LAMP3
																																														LARP1B
																																														LARP6
																																														LCOR
																																														LDLR
																																														LETMD1
																																														LGALS8
																																														LHFPL2
																																														LIF
																																														LIMCH1
																																														LIN37
																																														LINS1
																																														LNX2
																																														LONP1
																																														LONRF1
																																														LPIN2
																																														LRRC49
																																														LSR
																																														LYSMD3
																																														LZTFL1
																																														MAFF
																																														MAFK
																																														MAGT1
																																														MALAT1
																																														MANBA
																																														MANF
																																														MAP1LC3B
																																														MAP2K1
																																														MBD6
																																														MBNL2
																																														MDM4
																																														MED8
																																														MEF2A
																																														NIM1K
																																														MIA3
																																														MIS12
																																														MKNK2
																																														MKRN1
																																														KMT2E
																																														MNT
																																														MOCOS
																																														MON1B
																																														MORC3
																																														MOSPD1
																																														MOSPD2
																																														MPI
																																														MT1F
																																														MT1X
																																														MT2A
																																														MTFR1
																																														MTHFD2
																																														MTMR11
																																														MXD1
																																														MXI1
																																														MYLIP
																																														MYO1B
																																														NAMPT
																																														NARF
																																														NBEAL1
																																														NBR1
																																														NCK1
																																														NCKIPSD
																																														EPB41L4A-AS1
																																														ZFAS1
																																														NDEL1
																																														NDRG1
																																														NEAT1
																																														NEU1
																																														NFAT5
																																														NFE2L1
																																														NFIL3
																																														NFKBIE
																																														NFKBIZ
																																														NFXL1
																																														NGLY1
																																														NKAP
																																														NOL3
																																														NPC1
																																														NR1D2
																																														NR4A2
																																														NRAS
																																														NRBF2
																																														NUCB2
																																														NUP58
																																														OASL
																																														ORAI3
																																														OS9
																																														OSBP
																																														OSTC
																																														OTUD1
																																														OXSR1
																																														P4HA1
																																														P4HA2
																																														P4HB
																																														PABPC1L
																																														PATL1
																																														PCK2
																																														PCMTD1
																																														PDIA3
																																														PDIA4
																																														PDIA5
																																														PDIA6
																																														PDK1
																																														PDP1
																																														PEA15
																																														PEAR1
																																														PELO
																																														PFDN2
																																														PFKFB3
																																														PFKFB4
																																														PFKP
																																														PGK1
																																														PGM1
																																														PGM3
																																														PHGDH
																																														PIGA
																																														PIM1
																																														PIM3
																																														PJA2
																																														PLAC8
																																														PLAUR
																																														PLIN2
																																														KIZ
																																														PLOD1
																																														PLOD2
																																														PMAIP1
																																														PNPLA8
																																														PNRC1
																																														POLR3D
																																														PLPP5
																																														PPIB
																																														PPIL4
																																														PPM1D
																																														PPME1
																																														PPP1R15A
																																														PPP1R2
																																														PPP1R3B
																																														PPP2R2A
																																														PPP2R5B
																																														PPP4R2
																																														PPTC7
																																														PREB
																																														PREPL
																																														PRKCZ
																																														PRPF39
																																														PRRC1
																																														PRSS16
																																														PSAP
																																														PSAT1
																																														PTP4A1
																																														PTPN6
																																														PTPRH
																																														QSOX1
																																														RAB11FIP5
																																														RAB20
																																														RAB24
																																														RAB2B
																																														RAB33B
																																														RAB5A
																																														RAB9A
																																														RABAC1
																																														SLC50A1
																																														RASEF
																																														RB1CC1
																																														RBKS
																																														RBM18
																																														RBM7
																																														RBPJ
																																														RETSAT
																																														RHOQ
																																														RINT1
																																														RIOK3
																																														RIT1
																																														RLF
																																														RNASE4
																																														RND3
																																														RNF111
																																														RNF113A
																																														RNF181
																																														RNF183
																																														RNF19A
																																														RNF19B
																																														RNF24
																																														RNF41
																																														RNMT
																																														RP9
																																														RPS6KC1
																																														RRAGC
																																														RRAS
																																														RSBN1
																																														RSRC2
																																														RWDD2A
																																														RYBP
																																														SARS1
																																														SAT1
																																														SAV1
																																														MSMO1
																																														SC5D
																																														SCAPER
																																														SCFD1
																																														SDC4
																																														SDF2L1
																																														SDR16C5
																																														SEC11C
																																														SEC22A
																																														SEC23A
																																														SEC23B
																																														SEC24A
																																														SEC24D
																																														SEC31A
																																														SEC61A1
																																														SEC61G
																																														SEC63
																																														SEL1L
																																														SELENOK
																																														SELENOS
																																														SEMA4B
																																														SERINC1
																																														SERP1
																																														SERTAD1
																																														SERTAD2
																																														SESN2
																																														SREK1
																																														SGPP2
																																														SH3GL3
																																														SH3GLB1
																																														SHCBP1
																																														SHMT2
																																														SIAH1
																																														SIAH2
																																														SIL1
																																														SIRT1
																																														SLC17A5
																																														SLC25A36
																																														SLC25A37
																																														SLC2A1
																																														SLC30A1
																																														SLC31A1
																																														SLC33A1
																																														SLC35B1
																																														SLC35E1
																																														SLC37A3
																																														SLC39A7
																																														SLC3A2
																																														SLC41A2
																																														SLC7A11
																																														SLC9A7
																																														SLCO4A1
																																														SMAP1
																																														SNAPC1
																																														SNAPC3
																																														SNHG1
																																														SNHG12
																																														SNHG8
																																														SNIP1
																																														SNX16
																																														SNX9
																																														SOX9
																																														SPAG1
																																														SPAG4
																																														SPCS3
																																														SPRY1
																																														SPTY2D1
																																														SRP19
																																														SRP54
																																														SRP68
																																														SRP72
																																														SRPRB
																																														SSR1
																																														SSR3
																																														STAT3
																																														STBD1
																																														STK17B
																																														STK19
																																														STT3A
																																														STX5
																																														STYK1
																																														SURF4
																																														SYTL1
																																														SYVN1
																																														TAF1A
																																														TAF1D
																																														TARS1
																																														TAX1BP1
																																														TBC1D15
																																														TBC1D23
																																														TBC1D8B
																																														TBK1
																																														TES
																																														TGIF1
																																														THAP1
																																														THAP5
																																														THAP8
																																														THAP9
																																														THOC6
																																														TIFA
																																														TIPARP
																																														TMC4
																																														TMCO3
																																														TMED2
																																														TMED7
																																														TMED9
																																														TMEM125
																																														TMEM158
																																														LDAF1
																																														TMEM167B
																																														TMEM170A
																																														TMEM182
																																														TMEM214
																																														TMEM38B
																																														TMEM39A
																																														TMEM41B
																																														TMEM45A
																																														TMEM45B
																																														TMEM50B
																																														MACO1
																																														TMEM65
																																														TMF1
																																														TMOD3
																																														TNFAIP3
																																														TNFAIP8
																																														TNFRSF10B
																																														TNIP1
																																														TOM1L1
																																														TPBG
																																														TPD52
																																														TRAM1
																																														TRIB3
																																														TRIM39
																																														TRIT1
																																														TRPT1
																																														TSC22D2
																																														TSC22D3
																																														TSPYL2
																																														TSTD2
																																														TTC33
																																														TTLL7
																																														TUBE1
																																														TUFT1
																																														TULP3
																																														TXNDC15
																																														TXNDC16
																																														TXNIP
																																														U2AF1L4
																																														UAP1
																																														UBE2J1
																																														UBXN4
																																														UBXN6
																																														UCHL3
																																														UFM1
																																														UFSP2
																																														UGGT1
																																														UGP2
																																														UHRF2
																																														ULBP2
																																														ULK1
																																														UNC5B
																																														UPP1
																																														UPRT
																																														USO1
																																														USP37
																																														USP53
																																														VAMP4
																																														VEGFA
																																														VLDLR
																																														VPS37A
																																														WARS1
																																														WASF2
																																														WBP2
																																														WDR41
																																														WDR45
																																														WDR45B
																																														WDR47
																																														WDR54
																																														WFS1
																																														WIPI1
																																														CCN5
																																														WSB1
																																														XBP1
																																														XPNPEP1
																																														YEATS2
																																														YIPF4
																																														YIPF5
																																														YIPF6
																																														YPEL2
																																														YPEL5
																																														ZBTB41
																																														ZBTB8A
																																														ZFAND1
																																														ZFAND2A
																																														ZFP36
																																														ZFYVE1
																																														ZMYM5
																																														ZNF133
																																														ZNF212
																																														ZNF222
																																														ZNF292
																																														ZBTB21
																																														ZNF383
																																														ZNF395
																																														ZNF451
																																														ZNF654
																																														KRBOX4
																																														ZNF697
																																														ZNF805
																																														ZRSR2
[truncated: 20 more columns]

## Sheet: S1b
Aprelikova *	Benita *	Beyer *	Boidot Cont. * °	Boidot Cyc. * °	Bosco *	Buffa * °	Chen *	Chi *	Denko *	Detwiller *	Elvidge *	Eustace °	Fardin 2009 *	Fardin 2010 *	Fjeldbo °	Gao °	Ghazoui °	Ghorbel °	Halle * °	He °	Hu °	Jogi *	Khouzam *	Koong *	Lane *	Lendhal *	Li °	Lin °	Liu °	Lombardi *	Manalo *	Mense *	Mo °	Ning *	Peters *	Ragnum * °	Santamaria * °	Seigneuric C. *	Seigneuric E0 *	Seigneuric E2 *	Shi *	Shi 2021 °	Shou 2020 °	Shou 2021 °	Sorensen *	Starmans *	Suh *	Sun 2020 °	Sun 2021 * °
204	58528	8635	8379	8379	4800	54443	5214	51534	9066	4267	2534	54443	230	1663	8974	5718	3052	1595	204	8277	58528	51573	3939	638	112399	3161	2023	2597	11082	100506211	6376	84058	5214	54902	2288	6676	100506211	7077	10344	7077	3998	51363	5753	10891	8974	2729	10804	55690	5211
5310	6676	23596	29085	8685	7035	5214	1815	5536	1195	7431	5329	2023	7422	4719	11045	10213	5898	57679	8974	6515	51083	9265	5230	5054	665	10397	5054	7422	3678	2821	3097	6676	7511	5926	6936	259266	665	9682	6482	9682	4313	10381	26154	2309	2355	3382	135112	5467	5230
9862	8974	6515	51018	1975	1951	2023	5230	9052	9052	6515	9052	1033	26355	4708	8614	5715	10797	8935	5817	2027	5351	928	10397	7422	8698	665	2719	3939	94274	3939	51177	6095	6513	7077	2137	5315	115330	3161	55727	3161	113878	5653	55612	10570	665	84058	7171	2906	226
54476	54665	1301	5526	4913	8685	24137	2821	23376	3309	2023	23034	55257	5163	51382	1649	7314	9650	7543	949		10397	23376	54541	1647	1592	230	23210	3099		147040	7204	23210	51129	84883	9961	9319	10397	268	29781	10615	23209		6705	1956	2821	55904	9407	147920
1195	5351	6676	8974	7251	6617	11332	230	6515	9709	285	58528	5230	205	5230	30001	5699	5214	23376	9552		7422	6617	5033	4035	11237	2026	8614	3725		665	23596	8974		3309	25937	4171	901	23093	7077	6319	5427				57561	25998	64866	6273
9052	4616	770	9744	8569	3298	1033	2026	5214	6515	3091	23596	768	54541	665	147040	5686	483	27032	3162		55640	1462	7422	1907	29799	7422	6513			23030	4205	2017		4904	5926	7374	23764	2537	9682	8846	6729				26355	80853	53833
23034	1399	5214	1652	2219	4481	5688	6513	8974	5165	5230	6676	7167	664	230			2023	286	5836		171017	5798	6513	4322	9514	55818				6319	6196	23645		64834	159	8898	133	5195	3161	268	10005				55818	3475	6648
6050	5230	5165	100037417	64211	3604	55257	4017	9063	7163	665	8839	7422	54554	4728			5351	57646	55257		9123	2155		3486	10957	4601				5223	9886	7597		2182	84883	332	54583	159963	51095	23463	1186				6513	29116	4071
6617	10397	6095	9978	3476	5291	5230	80000	5351	5742	5054	5214	6382		7422			5714	6558	6640		133	6515		2248	57524	5033				2632	8974	6319		9741	3309	1832	55818	571	51495	6446	5864				5033	1407	8542
30846	2997	10272	5230	332	6515	54845	226	1808	394	3945	1316	6513		8992			5902	9399	28974		7345	586		4282	5230	51141				10957	9891	6789		6710	79832	6319	5033	100379661	28962	6310	64081				112399	8798	200933
58528	10135	8974	5713	23430	586	10397	5163	4436	5411	4015	8974	5033		26355			5693	7321	11045		2171	5214			10397	29923				10397	64778	11083		26986	6676	55723	8553	4817	268	2537	7422				6535	2534	4015
8504	7046	771	54985	11018	10203	2821	6695	2872	671	5228	949	2770		374291			5230	51175	2597		51129	51083			6676	6541				3099	1906	8780		5134	10362	2305	55893	10576	51422	3691	64135				54583	3097	10135
1112	23081	7145	10397	6634	5214	51142	79723	5625	8780	7043	5236	3872		525			9688	29090	8614		54541	6559			1356	8497				8916	9452	5230		23332	3843	4224	5209	5069	1845	50717	10494				901	26993	5209
6676	79665	5351	65263	9978	8974	10652	5352	8846	11040	7045	10847	3939		533			56942	27252	5210			8974			1748	133				23081	5351	54985		2023	3161	5033	285966	2913	80018	1039	252839				3486	5329	6732
8839	9570	6452	665	56853	2213	768	219736	9663	10397	1289	966	29923		4709			8140	143684	6457			771			3000	5163				205	2568	10397		60	2975	11130	353322	31	9450	5195	3762				133	5238	7037
10362	26118	5230	2821	869	5743	23603	51129	5230	2821	301	1808	226		112399			54928	9452	9718			2023			133	3099				170384	5742	665		5063	57103	55355	26502		80315	51514	9475				226	112611	6278
9697	230	2259	944	65990	771	2597	54541	10397	26959	5270	4616	6566		51103			54845	9262	226			3093			170384	54541				51129	4616	2821		56925	51668	29923	100506211		23527	159963	9651				5163	1195
5214	2597	54985	7343	23658	8578	7167		665	2027	7295	29799	285761		7385			10397	4069	389			5351			4035	55729				226	5155	10135		5351	2950	1062			23093	3621	10563				205	10903
5315	4015	10295	3837	8721	2023	7422		2997	230	7057	5155	51129		4726			10535	22861	9556			43			54541	2745				4601	4776	23081		4313	334	6996			27109	571	9334				5209	9821
11186	2908	10397	26118	6143	2355	10112		2821	7167	3486	23002	222584		5163			2821	23112	2256			2778			55076	55279				8819	9770	9570		23231	6790	123920			2537	100379661	9191				1466	23071
5526	8614	665	6207	51003	1739	115353		857	5467	133	23613	5223		522			2617	182	205			54566			8553	664				54541	10397	26118		55573	55968	51514			55274	4817	4720				664	330
28951	26355	2997	7422	6207	7879	10459		5054	7422	7424	28231	8061		516			51142	5935	401152			6319			10509	30001				541565	10848	230		3189	6175	133			902	220042	60313				125228	6617
51109	55818	10848	26355	22818	7145	55700		768	4015	5352	8406	1288		4731			27338	4210	58485			8829			10966	26292				133	6013	55805		7528	5829	79682			196500	10576	2264				353322	25901
8974	4601	2821	5210	51300	2920	6513		8506	2335	3678	5230	147040		205			55379	26258	1649			4713			3484					8553	8029	2026		84061	5435	9184			7090	29071	2199				55893	11231
949	7852	5054	11222	64689	966	5033		4355	5768	308	54985			4712			23788	23554	79369			1983			5209					5033	1297	6648		4350	6122	29980			3480	10524	154791				30001	6301
2355	5033	768	9801	3196	5996	10376		26118	3664	3481	57214			4714			2597	11101	1198			5230			5210					8614	7422	7422		665	64781	2539			81577	285343	7318				147040	25897
5236	51141	5376	55818	54980	11213	171017		5376	7128	619552	5157			10632			51026	1363	9636			10204			8497					54583	4015	4015		2821	10544	54541			85464	5069	6331					55773
1785	23030	230	10969	81892	1832	23480		54940	22936		10397			54541			7422	26973	6273			2294			54206					5230	8614	8614		7040	7165	284716			5195	4582	7581					54455
54665	5914	2026	4601	51081	6640	84722		9976	4601		665			521			10112	54682	30001			10397								9123	604	26355		857	81502	2547			57459	4105	9612					54884
4779	8864	7422	27340	6939	5230	3939		57221	7045		2997			664			6513	51026	147040			665								55818	3280	5210		5054	671	441531			152404	2913	2664					54802
5351	23480	4015	5033	81926	2321	29923		4015	27434		10994			29796			56943	7803	6173			768								55893	55818	2632		9343	115201	6038			3484	378938						3309
2017	3939	26355	4694	54958	79152	1515		57561	800		11045			54554			81930	5191				26118								64236	3953	54800		2597	8406	80307			222255	31						25875
2734	29923	55186	51141	7322	10397	29088		8614	1026		857			92270			5033	9749				230								57706	5228	55818		7167	8766				1979							9709
1832	5292	2632	468	746	665	133		26355	599		4233			57223			10549	80006				55325								3516	4601	10058		10923	665				159963							6307
6319	51008	55818	23008	3351	2821	226		55818	6535		5054						8894	10096				4739								10509	8795	90231		7372	6625				51351							9474
4616	22822	10058	10197	4005	973	6566		7456	6533		768						171017	2202				653								401152	7852	1647		10096	55011				109504726							29927
1399	26502	3964	23480	84298	7087	3099		6513	8553		26118						25804	7475				7422								9361	3624	8609		2202	4946				84532							4084
23523	7071	6018	746	201292	3036	205		5493	3939		230						10328	7341				57561								10318	11328	10983		3336	8677				571							548645
23481	6566	5129	81689	199964	7980	81034		7852	29923		2026						23480	6814				604								5315	3709	22936		3069	27181				100379661							55359
5836	467	6513	87178	6391	6671	84790		5033	6041		7422						3939	8548				5210								5210	5740	5507		10808	51398				11030							6676
23002	51762	5325	901	5202	4233	54541		6659	8916		4015						1515	1266				2632								51517	64344	4601		23435	64983				4817							22998
23613	54541	8987	23519	5546	7046	79801		51141	901		2908						29088	6696				55818								353322	6659	10672		11335	9275				51							55726
28231	3516	22936	8125	64645	1440	5223		11190	9905		8614						3613	84263				3398								57488	6237	51569		9349	203				254173							8839
55257	1942	687	81631	63875	6347	28998		9514	9123		26355						9123	51077				81563								9520	22890	5033		10975	10105				467							10954
5230	5223	5507	6187	11267	6945	84617		112399	9775		56987						5686	84272				6513								58190	5787	79365		64981	5573				1293							83641
23062	9943	4601	8497	157848	26118	664		25830	7162		2632						10130	1958				4601								5352	135	25895		7178	3312				22836							10797
10295	10209	1843	10957	118881	230	51118		6535	3486		54800						6715	10434				8795								6513	112399	51141		4017	4055				7015							84679
10397	664	7852	226	84191	1075	353322		8553	123		3488						518	8743				7852								2023	1028	23030		4076	397				116379							9950
665	1198	5033	5163	146713	5007	28985		3939	226		55818						6921	989				5033									1289	26297		5879	2597				51585							91283
2997	55076	8082	1105	126259	24145	51373		10144	5352		5396						205	1031				51299									5468	10001		834	7167				64324							9650
10994	353322	23363	3361	29901	969	4282		901	9337		5768						8833	57826				4502									23037	8553		8412	57222				10576							5214
85360	30001	51299	54865	8290	51561			675	3098		6018						55689	10875				54832									4017	29923		723788	6747				53916							1316
2821	444	51141	205	90204	2597			55647	415		6513						4783	84060				57153									8553	54583		22872	57142				57148							23471
5864	9867	23030	55139	201255	7167			9123	3678		9048						54541	4698				10439									1284	9314		5371	2202				5936							5590
10135	7416	7538	401152	219409	2026			26502	1999		8609						3576	6303				1289									91	10144		64755	3336				5122							4205
857	51400	9514	91942	64979	7422			6531	2171		8987						83443	6451				84701									54583	8996		1213	51449				6666							27248
55744	4282	2571	117289	4761	2246			1382	3516		7045						5223	51371				8639									4091	8497		2014	5052				51272							5526
23081		3929	5702	8433	942			11221	1942		1958						28998	86				1644									901	9180		57140	9588				144348							4925
79665		9473	92162	84839	7474			8497	4163		7852						54968	25934				4017									5998	85480		83442	1490				5069							4335
1845		694	54541	2787	5210			80856	2745		3204						664	54534				55312									83729	123		55917	83982				2621							55062
26118		4017	3094	2940	1294			3486	4351		5033						6472	90865				229									1848	133		7170	25927				84441							440
230		8553	5209	54998	2632			2796	3119		3623						8624	7172				23650									79035	5163		3329	10171				137392							1459
80273		29923	5223	8636	3552			123	6478		23363						353322	7057				9411									57161	5352		29926	10808				30849							6400
84727		2752	246243	8334	6364			54801	4582		78997						1978	5876				1012									23410	23097		908	7852				2870							8974
2026		27141	51134	3768	2335			133	3638		6310						4312	5495				2774									5792	3099		27316	1211				2913							37
7422		11309	1649	26576	55818			3708	36		6662						154467	310				5211									57007	199745		7424	10133				199							51009
7060		10144	8636	51286	3398			10570	9361		51141						51373	121512				8490									5066	5635		5352	10376				8505							56005
8614		3184	6181	286256	1386			56477	140885		10616						25907	160418				130749									3486	81570		10670	5740				6038							51175
26355		2028	1198	51079	3964			667	4500		22863							4060				23262									8573	467		1915	5690				31							64778
5210		55647	8334	758	6513			5163	10628		30817							145482				5066									7436	5194		10163	10131				8332							2355
56987		8996	205428	3006	8548			5352			23030							2252				3486									50808	25976		92822	821											55034
2632		9520	84319	25920	2152			5169			79644							8915				133									6935	134429		5763	80762											22920
80303		9123	10196	4666	1509			6781			4016							9859				226									133	4783		3428	3337											10179
55818		5211	64853	5456	1268			3099			112399							645455				5163									7424	123036		6157	84105											7163
10058		6518	353322	8364	5311			204851			6303							51454				64798									83439	25911		27018	7178											54431
1615		1382	3006	554313	6696			55139			7837							689				6781									5352	55323		1613	4017											27074
5396		8497	386685	84619	4601			55342			9518							51397				3099									5801	51129		1938	8553											57103
5768		7851	170384	112970	1958			11067			9590							1956				3716									23097	3516		51129	55119											7289
7709		57007	8364	3963	7181			1152			3691							51110				55342									8764	5209		2783	84950											5236
3964		23635	554313	653499	8795			3948			4017							5440				1528									10163	1051		7388	5879											5794
6018		83604	6170	388125	7852			89797			8553							114134				4004									6781	55191		57674	7280											56650
10765		7436	26780	5790	3624			4665			1824							1977				3481									1278	144195		6232	3159											54665
7128		92211	5790	3166	8805			51129			1837							114908				10555									558	664		54512	6941											384
8987		133	147040	9834	5033			54541			9315							133686				3684									51129	254251		6415	8836											9262
27030		710	6234	6234	4327			59339			29923							60592				23235									6474	1198		6218	60314											4779
5507		3708	642559	378938	5740			9839			3855							925				7779									4881	23764		2130	351											5351
26507		5163	23559	57132	54210			5209			54583							6921				11346									3987	3638		57121	6205											22911
4601		5352	643246	8359	860			23204			2317							201163				2523									4862	170384		29780	23521											10959
64236		55286	100287932		8740			7064			5292							51633				10025									1000	54554		8295	6202											56605
5033		58494	8335		2354			4973			780							286097				7054									3643	30001		4666	8515											23645
25895		23097	8359		22918			8722			6653							132				7490									22882	283		54863	5498											57544
23363		1831	8366		3397			1466			1545							808				5892									64764	1052		3303	8560											55741
7737		3017	8358		8553			63893			53836							5701				7730									80781	2297		1460	10130											111089941
6662		978			3939			25914			10144							115209				57799									23764	6038		5500	5868											55608
51141		6781			3572			54512			901							83941				4828									2057			6235	7873											55857
79939		715			59340			284439			22822							10380				140885									1282			114902	10699											8315
23030		5900			1825			3714			1543							3490				51062									23036			539	4794											55668
4016		10158			29923			10509			6457							7871				4496									7088			1937	908											51726
112399		2634			91			23036			8996							441024				358									5167			10072	4288											16
3949		7039			10505			27153			3491							4085				85027									30001			84876	6188											55573
7837		55139			54583			30849			1944							221154													5336				10284											23256
9518		25976			2317			4763			8497							1353													2869				27250											26227
3727		55689			3569			30001			51316							8436													4855				2313											990
80758		360			56300			3127			5066							54951													10628				5352											139596
22856		11067			3557			5365			25816							3187													2662				1974											51430
4017		64112			3662			5460			1956							8706																	5051											372
8553		1152			901			55384			3486							9839																	516											55151
3939		6236			2212			56967			55790							7314																	6132											64376
8933		164			4170			6038			7436							5272																	3490											1592
9315		8800			574406						50808							1901																	23160											23411
29923		79001			8394						123							2628																	9348											51100
55226		51129			57007						133							10605																	11157											4616
54583		4054			114884						7424							8801																	819											2872
3300		54541			5295						3708							55871																	115908											1399
10144		1942			5066						5800							6169																	84790											1652
901		3726			27242						10570							6670																	51129											100037417
55647		3777			7436						667							1964																	54541											11015
8996		2244			50808						5163							6777																	2237											7494
26502		5728			6934						6695							6138																	6774											638
354		10924			133						2697							55279																	171023											63874
56950		30008			226						5578							126364																	29984											51635
1944		23023			51348						728239							55884																	29925											57820
8497		144195			101						6781							56892																	7388											6729
7851		1466			5163						3099							84901																	5306											5106
9686		664			4929						10603							168451																	488											10484
51316		4351			23228						205							79818																	10540											80336
5066		5187			7071						9249							811																	10106											28231
25816		3119			55326						467							5062																	63893											11237
10318		8334			4325						1999							374986																	3725											57761
23138		3226			571						55139							79701																	811											10483
10957		55076			100379661						25976							8905																	1003											116092
3486		283768			81035						55689							3838																	1104											9663
7436		10581			861						10370							8690																	1728											8731
50808		4582			100506403						29896							90624																	55505											23253
123		8519			3099						23462							4673																	25825											8780
133		55893			1234						4783							2057																	2130											79576
9538		4501			205						1528							1806																	10189											56180
54995		2057			2921						51129							127534																	6612											2010
10570		5104			6374						54541							63929																	10933											5230
60485		23036			4982						3516							131034																	64222											84061
5163		12			10871						6338							29966																	3858											51566
5352		1612			1524						1942							6168																	4673											5611
10428		25788			54910						2353							9747																	9045											10725
26207		26037			22809						136							9652																	8644											22879
55326		30001			2167						5209							259230																	3376											10295
9337		8337			136						3866							84288																	3048											79752
8324		11138			5223						3669							201475																	6709											54845
10670		4499			664						2745							5500																	8861											10397
3098		283			3725						55279							55853																	6170											6674
27020		1052			940						1466							60489																	3105											64089
8321		642559			1960						93129							2790																	51202											665
10163		645682			4869						664							6414																	4207											2997
54933		10687			9966						79369																								100271849											2821
8365		6414			6525						3725																								1654											10567
6781		6038			1435						55076																								117581											51599
3099		723790			55911						23705																								81567											23080
8566		100133941			2204						754																								3078											10282
79957					51616						54880																								378938											10135
3625					10507						113146																								57223											26959
1999					29780						55893																																			8887
55139					3556						23036																																			2887
55689					1604						3125																																			55033
10424					4312						6275																																			2617
8819					3914						6273																																			10551
10370					30001						30001																																			196
23462					2214						6277																																			55664
5277					7124						444																																			23081
4714					51192						29902																																			768
1152					5098						246721																																			10488
5598					3812						8577																																			79009
10904					4282						6038																																			219699
2021					593						10628																																			7511
56905											729873																																			8030
762																																														79665
79850																																														9570
55720																																														57003
51129																																														26118
10263																																														90410
54541																																														230
3516																																														26511
1942																																														4126
2353																																														7466
136																																														1182
5209																																														55325
2745																																														6309
7423																																														5007
55279																																														374378
93129																																														833
664																																														11234
79369																																														65117
284119																																														1027
6666																																														2026
4351																																														113246
1198																																														5777
79929																																														51026
55076																																														57515
51428																																														26036
54101																																														7803
84851																																														60682
3714																																														57221
7026																																														7922
677																																														7422
4137																																														11120
55893																																														10279
4501																																														1839
1978																																														3156
23036																																														57396
9361																																														57561
3201																																														6897
30001																																														10802
444																																														79770
10455																																														23548
79065																																														662
3107																																														80315
3133																																														58515
3135																																														604
29902																																														26355
3106																																														55186
727800																																														5210
51517																																														868
51400																																														56987
2297																																														2632
729873																																														54800
8263																																														6747
																																														90
																																														51130
																																														100302652
																																														80219
																																														55818
																																														2274
																																														10058
																																														390
																																														1386
																																														2034
																																														5768
																																														54206
																																														80267
																																														127544
																																														9181
																																														1647
																																														1491
																																														64121
																																														3964
																																														6018
																																														10765
																																														6675
																																														3155
																																														6513
																																														2152
																																														8674
																																														3664
																																														57035
																																														83479
																																														22926
																																														7128
																																														2309
																																														8987
																																														7347
																																														22936
																																														57404
																																														8727
																																														92400
																																														85365
																																														23433
																																														54867
																																														51646
																																														84272
																																														54812
																																														26503
																																														4601
																																														60370
																																														2805
																																														284058
																																														1843
																																														92344
																																														51569
																																														64374
																																														27230
																																														400
																																														8795
																																														10237
																																														26984
																																														8702
																																														64786
																																														7852
																																														1314
																																														5033
																																														25895
																																														9367
																																														6385
																																														1026
																																														6745
																																														6310
																																														4502
																																														7737
																																														6662
																																														51141
																																														7692
																																														192669
																																														6237
																																														22863
																																														3895
																																														821
																																														1907
																																														79939
																																														23030
																																														7538
																																														23753
																																														3976
																																														4189
																																														813
																																														4430
																																														79094
																																														1315
																																														60559
																																														84932
																																														112399
																																														6303
																																														158747
																																														3949
																																														51429
																																														9518
																																														445
																																														83667
																																														85313
																																														80328
																																														9590
																																														79228
																																														55829
																																														55145
																																														2643
																																														23480
																																														23558
																																														51526
																																														9205
																																														57511
																																														54885
																																														23608
																																														694
																																														1022
																																														8553
																																														9695
																																														51303
																																														79577
																																														51361
																																														3703
																																														51014
																																														29968
																																														81689
																																														8638
																																														9988
																																														50640
																																														29923
																																														60561
																																														26136
																																														10956
																																														26056
																																														54583
																																														9857
																																														57695
																																														3300
																																														79074
																																														84102
																																														11014
																																														2058
																																														26750
																																														56886
																																														10006
																																														64215
																																														9314
																																														1317
																																														158427
																																														79139
																																														5292
																																														54839
																																														79739
																																														2959
																																														9411
																																														10113
																																														9581
																																														1847
																																														9541
																																														29766
																																														112268148
																																														10144
																																														22872
																																														84803
																																														55132
																																														901
																																														8615
																																														23710
																																														9818
																																														222484
																																														10150
																																														55647
																																														7453
																																														49855
																																														91947
																																														55180
																																														79631
																																														6457
																																														64755
																																														1039
																																														8996
																																														81631
																																														10040
																																														114799
																																														2627
																																														4864
																																														26502
																																														56270
																																														54808
																																														5366
																																														2886
																																														757
																																														84958
																																														8915
																																														90874
																																														5202
																																														7286
																																														55204
																																														9015
																																														11221
																																														6016
																																														163859
																																														2987
																																														10130
																																														8446
																																														23190
																																														80856
																																														65065
																																														5868
																																														29926
																																														85403
																																														64651
																																														2803
																																														7110
																																														64332
																																														58477
																																														7873
																																														55840
																																														51316
																																														92610
																																														54532
																																														10184
																																														25816
																																														56929
																																														81555
																																														10318
																																														4794
																																														7162
																																														10957
																																														3486
																																														55634
																																														26260
																																														51312
																																														84513
																																														7436
																																														115426
																																														123
																																														6836
																																														29982
																																														133
																																														10525
																																														83707
																																														226
																																														55208
																																														55002
																																														9871
																																														23657
																																														25819
																																														55768
																																														90488
																																														6868
																																														120224
																																														60485
																																														5163
																																														133746
																																														53918
																																														5352
																																														6728
																																														831
																																														1047
																																														4929
																																														3621
																																														286343
																																														10428
																																														1054
																																														140890
																																														23461
																																														375056
																																														91694
																																														7071
																																														6782
																																														9337
																																														9601
																																														137492
																																														114907
																																														2585
																																														54953
																																														9069
																																														54778
																																														1831
																																														2114
																																														84255
																																														4690
																																														10163
																																														8450
																																														23515
																																														3099
																																														112950
																																														203260
																																														7673
																																														653121
																																														131076
																																														162989
																																														199746
																																														199745
																																														6811
																																														84447
																																														9903
																																														9249
																																														8682
																																														467
																																														112942
																																														130367
																																														151195
																																														64343
																																														55139
																																														23429
																																														151987
																																														25976
																																														201895
																																														78987
																																														54585
																																														55689
																																														79753
																																														10252
																																														401152
																																														308
																																														26269
																																														133619
																																														55255
																																														153222
																																														221955
																																														154743
																																														6100
																																														819
																																														23462
																																														2669
																																														54704
																																														203259
																																														6619
																																														157378
																																														4783
																																														158158
																																														138065
																																														5277
																																														220213
																																														53349
																																														221079
																																														79101
																																														9702
																																														84706
																																														25911
																																														55323
																																														9710
																																														440026
																																														90701
																																														81565
																																														7184
																																														5479
																																														124491
																																														219988
																																														114785
																																														2923
																																														147798
																																														80700
																																														51129
																																														10263
																																														79003
																																														6730
																																														6520
																																														79725
																																														54541
																																														3516
																																														115294
																																														378
																																														661
																																														2339
																																														3622
																																														6774
																																														51255
																																														153241
																																														10116
																																														5604
																																														53917
																																														55974
																																														1942
																																														8233
																																														9197
																																														200894
																																														25932
																																														7360
																																														56985
																																														7988
																																														7779
																																														130827
																																														136
																																														152518
																																														5209
																																														195814
																																														8493
																																														64080
																																														79801
																																														3866
																																														83452
																																														9451
																																														3669
																																														54676
																																														9943
																																														2745
																																														2804
																																														49854
																																														79660
																																														29925
																																														1106
																																														256643
																																														10209
																																														53833
																																														127845
																																														9975
																																														6731
																																														55279
																																														388403
																																														1466
																																														1649
																																														9776
																																														23015
																																														8061
																																														93129
																																														116068
																																														55254
																																														1196
																																														196527
																																														125228
																																														8408
																																														441951
																																														7050
																																														167359
																																														3725
																																														168451
																																														360023
																																														51272
																																														90637
																																														84792
																																														4351
																																														144108
																																														128218
																																														811
																																														1198
																																														54813
																																														122525
																																														9792
																																														55076
																																														286451
																																														6478
																																														22820
																																														10193
																																														64764
																																														6472
																																														64746
																																														51428
																																														7378
																																														29110
																																														23258
																																														79174
																																														5504
																																														64061
																																														9276
																																														4758
																																														54732
																																														23764
																																														10509
																																														55015
																																														3665
																																														5034
																																														8660
																																														353322
																																														3638
																																														84981
																																														55893
																																														4501
																																														375033
																																														163087
																																														4077
																																														23036
																																														3556
																																														84458
																																														1604
																																														9361
																																														9819
																																														6477
																																														160760
																																														3914
																																														170384
																																														11152
																																														29950
																																														541578
																																														92689
																																														5660
																																														30001
																																														85028
																																														9931
																																														415116
																																														2673
																																														4494
																																														7975
																																														4194
																																														51465
																																														11153
																																														58505
																																														79065
																																														9867
																																														55219
																																														6046
																																														8859
																																														50854
																																														390980
																																														3107
																																														3133
																																														56658
																																														29902
																																														3106
																																														3105
																																														4893
																																														51517
																																														147040
																																														283
																																														51400
																																														56900
																																														96459
																																														5520
																																														3995
																																														284040
																																														84129
																																														26286
																																														283131
																																														593
																																														25907
																																														2297
																																														378938
																																														23642
																																														6038
																																														90799
																																														10628
																																														55957
																																														100093630
[truncated: 20 more columns]

## Sheet: S1c
Aprelikova *	Benita *	Beyer *	Boidot Cont. * °	Boidot Cyc. * °	Bosco *	Buffa * °	Chen *	Chi *	Denko *	Detwiller *	Elvidge *	Eustace °	Fardin 2009 *	Fardin 2010 *	Fjeldbo °	Gao °	Ghazoui °	Ghorbel °	Halle * °	He °	Hu °	Jogi *	Khouzam *	Koong *	Lane *	Lendhal *	Li °	Lin °	Liu °	Lombardi *	Manalo *	Mense *	Mo °	Ning *	Peters *	Ragnum * °	Santamaria * °	Seigneuric C. *	Seigneuric E0 *	Seigneuric E2 *	Shi *	Shi 2021 °	Shou 2020 °	Shou 2021 °	Sorensen *	Starmans *	Suh *	Sun 2020 °	Sun 2021 * °
ENSG00000276230	ENSG00000105835	ENSG00000273651	ENSG00000275003	ENSG00000277059	ENSG00000273735	ENSG00000276701	ENSG00000276825	ENSG00000282019	ENSG00000282019	ENSG00000026025	ENSG00000230463	ENSG00000281917	ENSG00000176171	ENSG00000283447	ENSG00000288399	ENSG00000197170	ENSG00000282019	ENSG00000276725	ENSG00000283903	ENSG00000007350	ENSG00000154277	ENSG00000282092	ENSG00000288299	ENSG00000276701	ENSG00000129521	ENSG00000139514	ENSG00000074800	ENSG00000288299	ENSG00000164283	ENSG00000282810	ENSG00000273936	ENSG00000276776	ENSG00000108039	ENSG00000278229	ENSG00000224472	ENSG00000159147	ENSG00000282810	ENSG00000275176	ENSG00000261992	ENSG00000275176	ENSG00000276429	ENSG00000182022	ENSG00000101213	ENSG00000109819	ENSG00000282019	ENSG00000279389	ENSG00000121742	ENSG00000175115	ENSG00000141959
ENSG00000276051	ENSG00000173812	ENSG00000277090	ENSG00000276657	ENSG00000255112	ENSG00000276858	ENSG00000282019	ENSG00000282019	ENSG00000276996	ENSG00000206237	ENSG00000167244	ENSG00000223680	ENSG00000288299	ENSG00000196981	ENSG00000160194	ENSG00000197930	ENSG00000115233	ENSG00000141401	ENSG00000281818	ENSG00000288399	ENSG00000059804	ENSG00000069482	ENSG00000197562	ENSG00000102144	ENSG00000100290	ENSG00000104765	ENSG00000197930	ENSG00000106366	ENSG00000134333	ENSG00000161638	ENSG00000282019	ENSG00000273707	ENSG00000282019	ENSG00000067057	ENSG00000237724	ENSG00000206455	ENSG00000288210	ENSG00000104765	ENSG00000156273	ENSG00000235588	ENSG00000156273	ENSG00000282379	ENSG00000258947	ENSG00000144452	ENSG00000118689	ENSG00000170525	ENSG00000263160	ENSG00000111912	ENSG00000112033	ENSG00000102144
ENSG00000281670	ENSG00000104419	ENSG00000282019	ENSG00000282019	ENSG00000101489	ENSG00000276424	ENSG00000281917	ENSG00000152455	ENSG00000206454	ENSG00000231939	ENSG00000059804	ENSG00000229767	ENSG00000288399	ENSG00000162433	ENSG00000154723	ENSG00000105668	ENSG00000110801	ENSG00000004961	ENSG00000165487	ENSG00000091640	ENSG00000108515	ENSG00000164687	ENSG00000057593	ENSG00000104419	ENSG00000186895	ENSG00000125910	ENSG00000104765	ENSG00000147257	ENSG00000159399	ENSG00000167641	ENSG00000288299	ENSG00000238196	ENSG00000120686	ENSG00000167772	ENSG00000235941	ENSG00000227715	ENSG00000122952	ENSG00000164849	ENSG00000104899	ENSG00000275176	ENSG00000288368	ENSG00000074695	ENSG00000167755	ENSG00000101311	ENSG00000151640	ENSG00000288399	ENSG00000276561	ENSG00000167460	ENSG00000105464	ENSG00000149925
ENSG00000233095	ENSG00000179335	ENSG00000278268	ENSG00000170525	ENSG00000229266	ENSG00000273738	ENSG00000288299	ENSG00000141449	ENSG00000233911	ENSG00000231286	ENSG00000074800	ENSG00000196101	ENSG00000011426	ENSG00000114023	ENSG00000129521	ENSG00000072682	ENSG00000170315	ENSG00000285121	ENSG00000132963	ENSG00000101400		ENSG00000025039	ENSG00000167244	ENSG00000168209	ENSG00000106366	ENSG00000095596	ENSG00000173221	ENSG00000070495	ENSG00000112715		ENSG00000288399	ENSG00000223355	ENSG00000185022	ENSG00000117394	ENSG00000282019	ENSG00000206505	ENSG00000088340	ENSG00000104419	ENSG00000142655	ENSG00000206428	ENSG00000153487	ENSG00000103249		ENSG00000244094	ENSG00000146648	ENSG00000129521	ENSG00000261893	ENSG00000153802	ENSG00000204866
ENSG00000206450	ENSG00000099942	ENSG00000206237	ENSG00000288169	ENSG00000283082	ENSG00000276985	ENSG00000288295	ENSG00000134013	ENSG00000237582	ENSG00000283085	ENSG00000137801	ENSG00000234078	ENSG00000074800	ENSG00000168209	ENSG00000104765	ENSG00000113739	ENSG00000205220	ENSG00000288299	ENSG00000284254	ENSG00000197930		ENSG00000119686	ENSG00000175221	ENSG00000122884	ENSG00000127129	ENSG00000101236	ENSG00000176171	ENSG00000113739	ENSG00000111640		ENSG00000104765	ENSG00000232339	ENSG00000101782		ENSG00000234475	ENSG00000224941	ENSG00000196419	ENSG00000138764	ENSG00000148942	ENSG00000277222	ENSG00000104899	ENSG00000158470				ENSG00000177150	ENSG00000274873	ENSG00000163814	ENSG00000196754
ENSG00000230463	ENSG00000169242	ENSG00000231939	ENSG00000288399	ENSG00000285435	ENSG00000277982	ENSG00000090889	ENSG00000105220	ENSG00000229094	ENSG00000225824	ENSG00000104765	ENSG00000215522	ENSG00000197565	ENSG00000112715	ENSG00000169020	ENSG00000175197	ENSG00000143106	ENSG00000183527	ENSG00000100354	ENSG00000100292		ENSG00000104419	ENSG00000166407	ENSG00000112715	ENSG00000240972	ENSG00000100027	ENSG00000214114	ENSG00000117394	ENSG00000177606		ENSG00000127663	ENSG00000235396	ENSG00000172216		ENSG00000230700	ENSG00000223980	ENSG00000071539	ENSG00000185022	ENSG00000278540	ENSG00000234836	ENSG00000142655	ENSG00000042813				ENSG00000197930	ENSG00000277667	ENSG00000174564
ENSG00000276155	ENSG00000139289	ENSG00000231286	ENSG00000140988	ENSG00000288204	ENSG00000275511	ENSG00000101182	ENSG00000152952	ENSG00000230336	ENSG00000206302	ENSG00000136810	ENSG00000231679	ENSG00000171314	ENSG00000109107	ENSG00000110717	ENSG00000213859		ENSG00000125977	ENSG00000101384	ENSG00000073008		ENSG00000148926	ENSG00000141959	ENSG00000134333	ENSG00000116717	ENSG00000128242	ENSG00000159399				ENSG00000099194	ENSG00000234876	ENSG00000170525		ENSG00000232960	ENSG00000229215	ENSG00000099194	ENSG00000148926	ENSG00000182752	ENSG00000235985	ENSG00000197172	ENSG00000149527				ENSG00000186918	ENSG00000277996	ENSG00000112096
ENSG00000277956	ENSG00000109107	ENSG00000154721	ENSG00000100387	ENSG00000169840	ENSG00000274722	ENSG00000011426	ENSG00000102144	ENSG00000235068	ENSG00000283847	ENSG00000135046	ENSG00000137332	ENSG00000128422	ENSG00000152256	ENSG00000013573			ENSG00000074800	ENSG00000173674	ENSG00000101189		ENSG00000168209	ENSG00000099250	ENSG00000117394	ENSG00000123384	ENSG00000146278	ENSG00000125629				ENSG00000171314	ENSG00000206312	ENSG00000288401		ENSG00000206406	ENSG00000224320	ENSG00000160211	ENSG00000135766	ENSG00000166226	ENSG00000237727	ENSG00000179152	ENSG00000100479				ENSG00000104765	ENSG00000184494	ENSG00000169908
ENSG00000206493	ENSG00000127663	ENSG00000284792	ENSG00000189169	ENSG00000186732	ENSG00000278850	ENSG00000176014	ENSG00000149925	ENSG00000170525	ENSG00000233209	ENSG00000106366	ENSG00000230456	ENSG00000101189		ENSG00000184076			ENSG00000187840	ENSG00000285023	ENSG00000241343		ENSG00000112715	ENSG00000059804		ENSG00000112715	ENSG00000167971	ENSG00000104419				ENSG00000114480	ENSG00000185022	ENSG00000101109		ENSG00000215328	ENSG00000276879	ENSG00000177181	ENSG00000115548	ENSG00000066135	ENSG00000156273	ENSG00000148942	ENSG00000189180				ENSG00000075426	ENSG00000274905	ENSG00000100342
ENSG00000282019	ENSG00000107077	ENSG00000225824	ENSG00000110700	ENSG00000100387	ENSG00000276004	ENSG00000074800	ENSG00000067057	ENSG00000288299	ENSG00000101782	ENSG00000161638	ENSG00000101955	ENSG00000100526		ENSG00000176171			ENSG00000165030	ENSG00000102317	ENSG00000100504		ENSG00000167772	ENSG00000008256		ENSG00000146674	ENSG00000102144	ENSG00000148926				ENSG00000146278	ENSG00000134871	ENSG00000129158		ENSG00000120694	ENSG00000233890	ENSG00000154473	ENSG00000122884	ENSG00000119685	ENSG00000170471	ENSG00000099194	ENSG00000163520				ENSG00000176171	ENSG00000206450	ENSG00000174013
ENSG00000235680	ENSG00000132432	ENSG00000206302	ENSG00000109046	ENSG00000100028	ENSG00000278474	ENSG00000132432	ENSG00000152377	ENSG00000078043	ENSG00000288299	ENSG00000130635	ENSG00000067082	ENSG00000134333		ENSG00000116039			ENSG00000099901	ENSG00000196236	ENSG00000105668		ENSG00000083444	ENSG00000184937		ENSG00000137745	ENSG00000104419	ENSG00000072571				ENSG00000105220	ENSG00000187498	ENSG00000109046		ENSG00000224774	ENSG00000224379	ENSG00000061656	ENSG00000134107	ENSG00000035862	ENSG00000183087	ENSG00000251562	ENSG00000182179				ENSG00000130821	ENSG00000236250	ENSG00000113083
ENSG00000206435	ENSG00000111640	ENSG00000233209	ENSG00000235602	ENSG00000196767	ENSG00000278710	ENSG00000171314	ENSG00000168209	ENSG00000130540	ENSG00000101425	ENSG00000119630	ENSG00000101040	ENSG00000127955		ENSG00000275052			ENSG00000182199	ENSG00000072401	ENSG00000156411		ENSG00000141526	ENSG00000109046			ENSG00000061656	ENSG00000119950				ENSG00000104419	ENSG00000107611	ENSG00000127663		ENSG00000224398	ENSG00000231834	ENSG00000138778	ENSG00000186918	ENSG00000072571	ENSG00000154930	ENSG00000278540	ENSG00000108187				ENSG00000105220	ENSG00000276260	ENSG00000105835
ENSG00000223532	ENSG00000109046	ENSG00000147027	ENSG00000185238	ENSG00000110700	ENSG00000278442	ENSG00000239789	ENSG00000165730	ENSG00000139832	ENSG00000102096	ENSG00000120708	ENSG00000170525	ENSG00000168143		ENSG00000196981			ENSG00000132432	ENSG00000131171	ENSG00000164096		ENSG00000126746	ENSG00000159167			ENSG00000047457	ENSG00000135245				ENSG00000159399	ENSG00000182871	ENSG00000119938		ENSG00000241837	ENSG00000150459	ENSG00000258818	ENSG00000170525	ENSG00000198822	ENSG00000112799	ENSG00000140743	ENSG00000203879				ENSG00000113369	ENSG00000282800	ENSG00000170525
ENSG00000228964	ENSG00000141562	ENSG00000070404	ENSG00000104765	ENSG00000065057	ENSG00000278758	ENSG00000171241	ENSG00000167772	ENSG00000147874	ENSG00000141258	ENSG00000119699	ENSG00000100311	ENSG00000107159		ENSG00000162433			ENSG00000171314	ENSG00000091592	ENSG00000162433			ENSG00000060982			ENSG00000108813	ENSG00000168209				ENSG00000287542	ENSG00000100311	ENSG00000197930		ENSG00000228875	ENSG00000235657	ENSG00000073111	ENSG00000170379	ENSG00000158793	ENSG00000104899	ENSG00000116237	ENSG00000101473				ENSG00000162433	ENSG00000275003	ENSG00000096063
ENSG00000225201	ENSG00000113580	ENSG00000288512	ENSG00000132432	ENSG00000108590	ENSG00000275626	ENSG00000240972	ENSG00000111674	ENSG00000059804	ENSG00000100852	ENSG00000207805	ENSG00000147853	ENSG00000164465		ENSG00000114023			ENSG00000239789	ENSG00000155970	ENSG00000140600			ENSG00000074800			ENSG00000132518	ENSG00000112715				ENSG00000107077	ENSG00000124212	ENSG00000165030		ENSG00000133112	ENSG00000120694	ENSG00000226784	ENSG00000186352	ENSG00000126709	ENSG00000142655	ENSG00000182752	ENSG00000087245				ENSG00000114023	ENSG00000224994	ENSG00000072274
ENSG00000233841	ENSG00000104812	ENSG00000102466	ENSG00000171314	ENSG00000184185	ENSG00000275083	ENSG00000183520	ENSG00000069696	ENSG00000139618	ENSG00000108515	ENSG00000152952	ENSG00000183255	ENSG00000102144		ENSG00000140740			ENSG00000102900	ENSG00000078596	ENSG00000149925			ENSG00000111859			ENSG00000148926	ENSG00000111674				ENSG00000138641	ENSG00000147853	ENSG00000104765		ENSG00000167657	ENSG00000142192	ENSG00000148926	ENSG00000141562		ENSG00000152926	ENSG00000100601	ENSG00000100427				ENSG00000175183	ENSG00000234343	ENSG00000143556
ENSG00000196101	ENSG00000197930	ENSG00000141959	ENSG00000171865	ENSG00000089289	ENSG00000275136	ENSG00000101189	ENSG00000109107	ENSG00000109046	ENSG00000059804	ENSG00000102144	ENSG00000104213	ENSG00000149925		ENSG00000113732			ENSG00000104331	ENSG00000111261	ENSG00000176383			ENSG00000134013			ENSG00000196968	ENSG00000143847				ENSG00000162433	ENSG00000107018	ENSG00000099194		ENSG00000135387	ENSG00000234674	ENSG00000111206	ENSG00000247095		ENSG00000164362	ENSG00000166226	ENSG00000164898				ENSG00000138764	ENSG00000278363
ENSG00000236632	ENSG00000168214	ENSG00000139832	ENSG00000135070	ENSG00000167664	ENSG00000275262	ENSG00000176171	ENSG00000152256	ENSG00000173391	ENSG00000196365	ENSG00000150630	ENSG00000147408	ENSG00000175592		ENSG00000102144			ENSG00000100804	ENSG00000239713	ENSG00000161958			ENSG00000104765			ENSG00000123384	ENSG00000122884				ENSG00000196968	ENSG00000170558	ENSG00000166171		ENSG00000127540	ENSG00000065150	ENSG00000087053			ENSG00000011114	ENSG00000066135	ENSG00000196498				ENSG00000149925	ENSG00000277789
ENSG00000230413	ENSG00000186352	ENSG00000285199	ENSG00000140350	ENSG00000171421	ENSG00000275970	ENSG00000105220	ENSG00000117394	ENSG00000124766	ENSG00000179344	ENSG00000002586	ENSG00000109046	ENSG00000135245		ENSG00000100554			ENSG00000176171	ENSG00000137364	ENSG00000170043			ENSG00000141404			ENSG00000168209	ENSG00000115548				ENSG00000167772	ENSG00000266524	ENSG00000114480		ENSG00000167658	ENSG00000283777	ENSG00000135245			ENSG00000148942	ENSG00000171155	ENSG00000120457				ENSG00000186352	ENSG00000275867
ENSG00000230254	ENSG00000288299	ENSG00000059804	ENSG00000184220	ENSG00000175756	ENSG00000275269	ENSG00000100526		ENSG00000129521	ENSG00000011347	ENSG00000148926	ENSG00000127663	ENSG00000112715		ENSG00000090266			ENSG00000175606	ENSG00000005020	ENSG00000111640			ENSG00000099194			ENSG00000181458	ENSG00000109107				ENSG00000149925	ENSG00000285485	ENSG00000136826		ENSG00000166681	ENSG00000171456	ENSG00000168209			ENSG00000162571	ENSG00000035862	ENSG00000100883				ENSG00000148926	ENSG00000278191
ENSG00000224608	ENSG00000134333	ENSG00000127663	ENSG00000131467	ENSG00000165644	ENSG00000278726	ENSG00000134333		ENSG00000159167	ENSG00000198053	ENSG00000164111	ENSG00000164548	ENSG00000167772		ENSG00000115286			ENSG00000249992	ENSG00000137801	ENSG00000179335			ENSG00000198053			ENSG00000134107	ENSG00000175105				ENSG00000119950	ENSG00000128271	ENSG00000147872		ENSG00000146731	ENSG00000196139	ENSG00000140931			ENSG00000278540	ENSG00000072571	ENSG00000160867				ENSG00000122884	ENSG00000228691
ENSG00000235346	ENSG00000113083	ENSG00000235602	ENSG00000140941	ENSG00000186010	ENSG00000275416	ENSG00000106153		ENSG00000166796	ENSG00000095303	ENSG00000111716	ENSG00000151490	ENSG00000111669		ENSG00000159199			ENSG00000105220	ENSG00000151229	ENSG00000072682			ENSG00000132437			ENSG00000185033	ENSG00000152256				ENSG00000164105	ENSG00000078401	ENSG00000145623		ENSG00000188677	ENSG00000101955	ENSG00000112818			ENSG00000184384	ENSG00000132716	ENSG00000105649				ENSG00000135766	ENSG00000229300
ENSG00000231679	ENSG00000276701	ENSG00000129988	ENSG00000105220	ENSG00000251562	ENSG00000276882	ENSG00000116212		ENSG00000126001	ENSG00000178802	ENSG00000100644	ENSG00000129521	ENSG00000122884		ENSG00000165264			ENSG00000103257	ENSG00000127993	ENSG00000145194			ENSG00000120889			ENSG00000141542	ENSG00000171681				ENSG00000168209	ENSG00000171105	ENSG00000101191		ENSG00000074800	ENSG00000100316	ENSG00000143476			ENSG00000074696	ENSG00000143476	ENSG00000112715				ENSG00000146674	ENSG00000227715
ENSG00000229252	ENSG00000240972	ENSG00000159167	ENSG00000128272	ENSG00000168061	ENSG00000275629	ENSG00000104413		ENSG00000101577	ENSG00000161638	ENSG00000091879	ENSG00000170345	ENSG00000169594		ENSG00000168209			ENSG00000134333	ENSG00000170315	ENSG00000104979			ENSG00000131055			ENSG00000146678					ENSG00000241852	ENSG00000124766	ENSG00000176171		ENSG00000011295	ENSG00000123240	ENSG00000151725			ENSG00000134480	ENSG00000172977	ENSG00000115694				ENSG00000072682	ENSG00000206495
ENSG00000232126	ENSG00000198363	ENSG00000142583	ENSG00000128607	ENSG00000215612	ENSG00000276357	ENSG00000162433		ENSG00000092964	ENSG00000147872	ENSG00000113083	ENSG00000159167	ENSG00000117394		ENSG00000112715			ENSG00000169429	ENSG00000075336	ENSG00000113739			ENSG00000115738			ENSG00000170525					ENSG00000148926	ENSG00000078596	ENSG00000145777		ENSG00000134013	ENSG00000184900	ENSG00000105011			ENSG00000165494	ENSG00000132470	ENSG00000134318				ENSG00000115548	ENSG00000226437
ENSG00000237022	ENSG00000119950	ENSG00000119938	ENSG00000138035	ENSG00000171532	ENSG00000278809	ENSG00000164933		ENSG00000196712	ENSG00000173221	ENSG00000146674	ENSG00000092964	ENSG00000213859		ENSG00000166136			ENSG00000106153	ENSG00000169019	ENSG00000073060			ENSG00000135002			ENSG00000114268					ENSG00000134107	ENSG00000129521	ENSG00000162928		ENSG00000104765	ENSG00000288335	ENSG00000122884			ENSG00000108861	ENSG00000165490	ENSG00000091073				ENSG00000152256	ENSG00000277273
ENSG00000206452	ENSG00000099860	ENSG00000183629	ENSG00000099977	ENSG00000106355	ENSG00000278656	ENSG00000107159		ENSG00000197930	ENSG00000196177	ENSG00000135919	ENSG00000168447	ENSG00000115884		ENSG00000023228			ENSG00000103121	ENSG00000206418	ENSG00000114268			ENSG00000166347			ENSG00000143847					ENSG00000122884	ENSG00000159167	ENSG00000164211		ENSG00000254772	ENSG00000100422	ENSG00000067225			ENSG00000188343	ENSG00000198822	ENSG00000183873				ENSG00000117394	ENSG00000206493
ENSG00000233904	ENSG00000162772	ENSG00000197930	ENSG00000277209	ENSG00000085265	ENSG00000278403	ENSG00000172172		ENSG00000142319	ENSG00000164687		ENSG00000127507	ENSG00000155380		ENSG00000145494			ENSG00000121621	ENSG00000113597	ENSG00000155366			ENSG00000114480			ENSG00000116285					ENSG00000113739	ENSG00000197930	ENSG00000105220		ENSG00000100811	ENSG00000101425	ENSG00000076248			ENSG00000141098	ENSG00000076382	ENSG00000156234				ENSG00000213859	ENSG00000206505
ENSG00000237216	ENSG00000122884	ENSG00000134013	ENSG00000164096	ENSG00000184343	ENSG00000278361	ENSG00000137547		ENSG00000136929	ENSG00000130821		ENSG00000197930			ENSG00000137806			ENSG00000104413	ENSG00000177683	ENSG00000175197			ENSG00000074410								ENSG00000135766	ENSG00000139946	ENSG00000221869		ENSG00000091490	ENSG00000182240	ENSG00000123485			ENSG00000182752	ENSG00000185499	ENSG00000158796					ENSG00000278458
ENSG00000228299	ENSG00000138303	ENSG00000186918	ENSG00000103035	ENSG00000168612	ENSG00000277709	ENSG00000159399		ENSG00000198502	ENSG00000105220		ENSG00000162496			ENSG00000167283			ENSG00000162433	ENSG00000213639	ENSG00000213859			ENSG00000038427								ENSG00000102144	ENSG00000134013	ENSG00000061656		ENSG00000158195	ENSG00000124212	ENSG00000096696			ENSG00000175426	ENSG00000124788	ENSG00000158864					ENSG00000235307
ENSG00000225691	ENSG00000125629	ENSG00000179344	ENSG00000162433	ENSG00000119705	ENSG00000275838	ENSG00000232119		ENSG00000104765	ENSG00000067992		ENSG00000105135			ENSG00000109107			ENSG00000172172	ENSG00000119471	ENSG00000004455			ENSG00000006007								ENSG00000141526	ENSG00000038382	ENSG00000196981		ENSG00000125691	ENSG00000133112	ENSG00000139372			ENSG00000025770	ENSG00000118515	ENSG00000115267					ENSG00000282019
ENSG00000206506	ENSG00000214517	ENSG00000104765	ENSG00000258102	ENSG00000143001	ENSG00000228978	ENSG00000116670		ENSG00000176225	ENSG00000134333		ENSG00000085063			ENSG00000205464			ENSG00000131148	ENSG00000138279	ENSG00000187608			ENSG00000102898								ENSG00000115548	ENSG00000120889	ENSG00000258818		ENSG00000087245	ENSG00000120158	ENSG00000089685			ENSG00000164485	ENSG00000158793	ENSG00000159592					ENSG00000234704
ENSG00000284980	ENSG00000166128	ENSG00000165507	ENSG00000115364	ENSG00000113845	ENSG00000278415	ENSG00000134222		ENSG00000165507	ENSG00000120708		ENSG00000134013			ENSG00000152256			ENSG00000137547	ENSG00000155100	ENSG00000196754			ENSG00000069482								ENSG00000186918	ENSG00000072422	ENSG00000155111		ENSG00000106366	ENSG00000004478	ENSG00000066279			ENSG00000144847	ENSG00000126709	ENSG00000116857					ENSG00000282735
ENSG00000160209	ENSG00000171314	ENSG00000087266	ENSG00000114023	ENSG00000165066	ENSG00000278707	ENSG00000112984		ENSG00000170540	ENSG00000260549		ENSG00000186918			ENSG00000117410			ENSG00000169976	ENSG00000115380				ENSG00000131471								ENSG00000213859	ENSG00000164692	ENSG00000214274		ENSG00000182944	ENSG00000239264				ENSG00000177732							ENSG00000232839
ENSG00000101040	ENSG00000102144	ENSG00000196730	ENSG00000114686	ENSG00000277209	ENSG00000276739	ENSG00000102144		ENSG00000147437	ENSG00000181788		ENSG00000165030			ENSG00000119013			ENSG00000069849	ENSG00000090382				ENSG00000130635								ENSG00000120913	ENSG00000196781	ENSG00000108433		ENSG00000140464	ENSG00000101844				ENSG00000157110							ENSG00000274384
ENSG00000170525	ENSG00000137193	ENSG00000240694	ENSG00000176101	ENSG00000198841	ENSG00000276701	ENSG00000149925		ENSG00000184916	ENSG00000186480		ENSG00000104765						ENSG00000163655	ENSG00000152558				ENSG00000140945								ENSG00000119522	ENSG00000095303	ENSG00000116717		ENSG00000113387	ENSG00000104904				ENSG00000258818							ENSG00000229802
ENSG00000288401	ENSG00000083444	ENSG00000148600	ENSG00000146278	ENSG00000197114	ENSG00000276336	ENSG00000104419		ENSG00000106366	ENSG00000118503		ENSG00000080603						ENSG00000066855	ENSG00000250722				ENSG00000078140								ENSG00000168214	ENSG00000137834	ENSG00000114023		ENSG00000213639	ENSG00000206503				ENSG00000166226							ENSG00000223980
ENSG00000288299	ENSG00000168209	ENSG00000154274	ENSG00000068971	ENSG00000205502	ENSG00000273911	ENSG00000186352		ENSG00000147872	ENSG00000138641		ENSG00000124194						ENSG00000112984	ENSG00000067221				ENSG00000170145								ENSG00000185033	ENSG00000158195	ENSG00000159399		ENSG00000173660	ENSG00000188846				ENSG00000167578							ENSG00000230678
ENSG00000171587	ENSG00000081019	ENSG00000180818	ENSG00000198918	ENSG00000174021	ENSG00000275564	ENSG00000148926		ENSG00000188994	ENSG00000171444		ENSG00000130508						ENSG00000143106	ENSG00000198420				ENSG00000137699								ENSG00000164096	ENSG00000101265	ENSG00000166173		ENSG00000115380	ENSG00000146731				ENSG00000066135							ENSG00000229215
ENSG00000183421	ENSG00000181458	ENSG00000114480	ENSG00000125356	ENSG00000130748	ENSG00000274580	ENSG00000067057		ENSG00000095002	ENSG00000105856		ENSG00000137193						ENSG00000123131	ENSG00000163681				ENSG00000112175								ENSG00000196365	ENSG00000133401	ENSG00000069667		ENSG00000147274	ENSG00000106635				ENSG00000081087							ENSG00000224320
ENSG00000147853	ENSG00000115548	ENSG00000074410	ENSG00000138764	ENSG00000125878	ENSG00000282019	ENSG00000136943		ENSG00000128242	ENSG00000138764		ENSG00000166347						ENSG00000102144	ENSG00000147669				ENSG00000113369								ENSG00000145901	ENSG00000188994	ENSG00000186480		ENSG00000105220	ENSG00000101294				ENSG00000106617							ENSG00000229929
ENSG00000008710	ENSG00000025039	ENSG00000171303	ENSG00000054148	ENSG00000135363	ENSG00000204490	ENSG00000135245		ENSG00000198753	ENSG00000152952		ENSG00000134769						ENSG00000106105	ENSG00000176907				ENSG00000103241								ENSG00000067225	ENSG00000138835	ENSG00000138640		ENSG00000213741	ENSG00000134013				ENSG00000164292							ENSG00000273722
ENSG00000139832	ENSG00000131759	ENSG00000106366	ENSG00000177600	ENSG00000131508	ENSG00000275566	ENSG00000168209		ENSG00000009844	ENSG00000124762		ENSG00000114480						ENSG00000006451	ENSG00000226540				ENSG00000107159								ENSG00000114268	ENSG00000197943	ENSG00000103145		ENSG00000141367	ENSG00000104765				ENSG00000008513							ENSG00000206435
ENSG00000166619	ENSG00000281917	ENSG00000178802	ENSG00000103145	ENSG00000159210	ENSG00000223952	ENSG00000112715		ENSG00000130821	ENSG00000146242		ENSG00000185567						ENSG00000104419	ENSG00000123080				ENSG00000162434								ENSG00000213672	ENSG00000130635	ENSG00000107077		ENSG00000158805	ENSG00000144566				ENSG00000140443							ENSG00000223532
ENSG00000196365	ENSG00000155380	ENSG00000188994	ENSG00000207166	ENSG00000184925	ENSG00000277181	ENSG00000123416		ENSG00000151640	ENSG00000118985		ENSG00000106366						ENSG00000186352	ENSG00000162600				ENSG00000100664								ENSG00000186352	ENSG00000153233	ENSG00000152952		ENSG00000182774	ENSG00000119632				ENSG00000130024							ENSG00000234728
ENSG00000144560	ENSG00000176171	ENSG00000272398	ENSG00000120800	ENSG00000176101	ENSG00000228849	ENSG00000111669		ENSG00000100601	ENSG00000122786		ENSG00000198363						ENSG00000108106	ENSG00000182287				ENSG00000155792								ENSG00000117868	ENSG00000198873	ENSG00000118985		ENSG00000223953	ENSG00000137309				ENSG00000179195							ENSG00000228964
ENSG00000120913	ENSG00000061656	ENSG00000133639	ENSG00000173588	ENSG00000188986	ENSG00000228321	ENSG00000106636		ENSG00000105220	ENSG00000129473		ENSG00000100027						ENSG00000154582	ENSG00000123728				ENSG00000136872								ENSG00000134333	ENSG00000139318	ENSG00000102144		ENSG00000138674	ENSG00000101000				ENSG00000140332							ENSG00000230308
ENSG00000109046	ENSG00000106799	ENSG00000128242	ENSG00000102144	ENSG00000184524	ENSG00000158270	ENSG00000122884		ENSG00000100033	ENSG00000157399		ENSG00000134755						ENSG00000067057	ENSG00000120992				ENSG00000159399								ENSG00000141279	ENSG00000119630	ENSG00000163659		ENSG00000068697	ENSG00000013364				ENSG00000119685							ENSG00000225201
ENSG00000127663	ENSG00000155090	ENSG00000165272	ENSG00000149925	ENSG00000107223	ENSG00000230108	ENSG00000110880		ENSG00000011485	ENSG00000214049		ENSG00000138061						ENSG00000163872	ENSG00000112419				ENSG00000087460								ENSG00000144579	ENSG00000006210	ENSG00000112096		ENSG00000142227	ENSG00000251562				ENSG00000114331							ENSG00000233841
ENSG00000129521	ENSG00000213585	ENSG00000176171	ENSG00000125629	ENSG00000174156	ENSG00000102755	ENSG00000111640		ENSG00000134333	ENSG00000149925		ENSG00000241697						ENSG00000136943	ENSG00000180488				ENSG00000125148								ENSG00000247095	ENSG00000155111	ENSG00000114796		ENSG00000137936	ENSG00000101150				ENSG00000143614							ENSG00000206288
ENSG00000170345	ENSG00000121966	ENSG00000117000	ENSG00000196968	ENSG00000135312	ENSG00000284017	ENSG00000167553		ENSG00000258818	ENSG00000104419		ENSG00000147872						ENSG00000130520	ENSG00000048028				ENSG00000185559								ENSG00000152952	ENSG00000182158	ENSG00000125629		ENSG00000077264	ENSG00000150593				ENSG00000113742							ENSG00000236632
ENSG00000159167	ENSG00000108406	ENSG00000137491	ENSG00000104419	ENSG00000173976	ENSG00000125810	ENSG00000117394		ENSG00000113369	ENSG00000044574		ENSG00000171346						ENSG00000120533	ENSG00000136897				ENSG00000197696								ENSG00000117394	ENSG00000071242	ENSG00000087074		ENSG00000198113	ENSG00000213999				ENSG00000035862							ENSG00000231834
ENSG00000119938	ENSG00000113739	ENSG00000165943	ENSG00000265354	ENSG00000103254	ENSG00000206439	ENSG00000126746		ENSG00000166165	ENSG00000119950		ENSG00000188994						ENSG00000168209	ENSG00000106025				ENSG00000137962								ENSG00000074800	ENSG00000152284	ENSG00000123095		ENSG00000079257	ENSG00000158006				ENSG00000072571							ENSG00000227402
ENSG00000088340	ENSG00000132326	ENSG00000138668	ENSG00000186352	ENSG00000134825	ENSG00000284466	ENSG00000097021		ENSG00000107159	ENSG00000156515		ENSG00000164683						ENSG00000112715	ENSG00000110172				ENSG00000165209									ENSG00000010818	ENSG00000196968		ENSG00000143079	ENSG00000100142				ENSG00000204472							ENSG00000206380
ENSG00000135372	ENSG00000072682	ENSG00000250722	ENSG00000248546	ENSG00000278637	ENSG00000284046	ENSG00000155380		ENSG00000114023	ENSG00000135245		ENSG00000173221						ENSG00000145545	ENSG00000005889				ENSG00000169692									ENSG00000142949	ENSG00000104419		ENSG00000071994	ENSG00000175215				ENSG00000125375							ENSG00000226033
ENSG00000105137	ENSG00000108433	ENSG00000188488	ENSG00000157219	ENSG00000187837	ENSG00000283750	ENSG00000116871		ENSG00000159399	ENSG00000100941		ENSG00000152661						ENSG00000198937	ENSG00000138032				ENSG00000205358									ENSG00000068305	ENSG00000089775		ENSG00000032219	ENSG00000077235				ENSG00000198055							ENSG00000230254
ENSG00000197930	ENSG00000198961	ENSG00000105220	ENSG00000134825	ENSG00000166797	ENSG00000156273			ENSG00000151882	ENSG00000116260		ENSG00000101187						ENSG00000104889	ENSG00000164109				ENSG00000130558									ENSG00000075420	ENSG00000165929		ENSG00000115091	ENSG00000182944				ENSG00000141298							ENSG00000236227
ENSG00000187840		ENSG00000196136	ENSG00000278637	ENSG00000169683	ENSG00000284192			ENSG00000175183	ENSG00000051108		ENSG00000011422						ENSG00000122884	ENSG00000172239				ENSG00000180176									ENSG00000147044	ENSG00000148926		ENSG00000152952	ENSG00000145244				ENSG00000227345							ENSG00000280682
ENSG00000105135		ENSG00000067992	ENSG00000286522	ENSG00000233927	ENSG00000134489			ENSG00000214548	ENSG00000141543		ENSG00000140465						ENSG00000109919	ENSG00000169255				ENSG00000102144									ENSG00000100968	ENSG00000123427		ENSG00000196367	ENSG00000173156				ENSG00000148730							ENSG00000139517
ENSG00000134013		ENSG00000221869	ENSG00000278463	ENSG00000095917	ENSG00000283951			ENSG00000196453	ENSG00000112715		ENSG00000176171						ENSG00000196611	ENSG00000139324				ENSG00000169896									ENSG00000178764	ENSG00000120063		ENSG00000068366	ENSG00000148773				ENSG00000196455							ENSG00000227315
ENSG00000109519		ENSG00000061656	ENSG00000187837	ENSG00000171794	ENSG00000284384			ENSG00000138640	ENSG00000111669		ENSG00000117000						ENSG00000111640	ENSG00000189433				ENSG00000149925									ENSG00000138764	ENSG00000119950		ENSG00000103152	ENSG00000126067				ENSG00000006606							ENSG00000206342
ENSG00000186918		ENSG00000197275	ENSG00000119950	ENSG00000129968	ENSG00000284381			ENSG00000112379	ENSG00000265972		ENSG00000151640						ENSG00000099341	ENSG00000162604				ENSG00000129003									ENSG00000152952	ENSG00000178177		ENSG00000178980	ENSG00000146232				ENSG00000165671							ENSG00000226257
ENSG00000104765		ENSG00000145687	ENSG00000168209	ENSG00000102924	ENSG00000284213			ENSG00000104812	ENSG00000122678		ENSG00000114439						ENSG00000143870	ENSG00000176953				ENSG00000109775									ENSG00000123104	ENSG00000133997		ENSG00000150630	ENSG00000173660				ENSG00000162772							ENSG00000235657
ENSG00000065308		ENSG00000258818	ENSG00000112715	ENSG00000213402	ENSG00000284245			ENSG00000165209	ENSG00000117595		ENSG00000125826						ENSG00000111711	ENSG00000121858				ENSG00000171992									ENSG00000169756	ENSG00000135245		ENSG00000276045	ENSG00000115380				ENSG00000276903							ENSG00000280951
ENSG00000099194		ENSG00000155111	ENSG00000233927	ENSG00000063046	ENSG00000284004			ENSG00000181035	ENSG00000163435		ENSG00000025039						ENSG00000083444	ENSG00000117519				ENSG00000104419									ENSG00000170485	ENSG00000112715		ENSG00000140688	ENSG00000115310				ENSG00000146776							ENSG00000224608
ENSG00000184916		ENSG00000172594	ENSG00000181744	ENSG00000226777	ENSG00000284980			ENSG00000163349	ENSG00000187753		ENSG00000129038						ENSG00000141526	ENSG00000172809				ENSG00000121966									ENSG00000150630	ENSG00000167772		ENSG00000102158	ENSG00000116005				ENSG00000146678							ENSG00000234507
ENSG00000127526		ENSG00000214274	ENSG00000106952	ENSG00000099203	ENSG00000283975			ENSG00000138764	ENSG00000134107		ENSG00000020577						ENSG00000117394	ENSG00000166260				ENSG00000148926									ENSG00000023902	ENSG00000118816		ENSG00000155876	ENSG00000087586				ENSG00000161533							ENSG00000229252
ENSG00000130508		ENSG00000166165	ENSG00000169567	ENSG00000002822	ENSG00000159216			ENSG00000154269	ENSG00000076554		ENSG00000105668						ENSG00000126746	ENSG00000147592				ENSG00000067057									ENSG00000094755	ENSG00000140939		ENSG00000042286	ENSG00000145050				ENSG00000177951							ENSG00000283068
ENSG00000158195		ENSG00000107159	ENSG00000104524	ENSG00000196531	ENSG00000284295			ENSG00000152952	ENSG00000135828		ENSG00000061656						ENSG00000108829	ENSG00000188641				ENSG00000188629									ENSG00000104419	ENSG00000111674		ENSG00000075624	ENSG00000275052				ENSG00000198822							ENSG00000232126
ENSG00000114480		ENSG00000114023	ENSG00000213402	ENSG00000111481	ENSG00000284063			ENSG00000102144	ENSG00000113083		ENSG00000064205						ENSG00000065911	ENSG00000170989				ENSG00000113916									ENSG00000114315	ENSG00000118263		ENSG00000035862	ENSG00000061656				ENSG00000139200							ENSG00000226710
ENSG00000198363		ENSG00000167397	ENSG00000067533	ENSG00000141569	ENSG00000283953			ENSG00000125629	ENSG00000168214		ENSG00000137642						ENSG00000154518	ENSG00000064651				ENSG00000124785									ENSG00000121966	ENSG00000134107		ENSG00000143549	ENSG00000215301				ENSG00000072756							ENSG00000283085
ENSG00000099991		ENSG00000103507	ENSG00000143847	ENSG00000180573	ENSG00000288299			ENSG00000227051	ENSG00000146674		ENSG00000258818							ENSG00000074935				ENSG00000232995									ENSG00000169418	ENSG00000143847		ENSG00000044574	ENSG00000088833				ENSG00000173933							ENSG00000237022
ENSG00000156642		ENSG00000175183	ENSG00000167874	ENSG00000115297	ENSG00000284528			ENSG00000104419	ENSG00000155508		ENSG00000162433							ENSG00000145781				ENSG00000119950									ENSG00000148926	ENSG00000122884		ENSG00000178896	ENSG00000181019				ENSG00000111300							ENSG00000120686
ENSG00000178802		ENSG00000069667	ENSG00000122884	ENSG00000158042	ENSG00000284061			ENSG00000204531	ENSG00000112033		ENSG00000134986							ENSG00000119820				ENSG00000070915									ENSG00000139269	ENSG00000135766		ENSG00000070756	ENSG00000109971				ENSG00000158793							ENSG00000142188
ENSG00000147872		ENSG00000205364	ENSG00000153922	ENSG00000197061	ENSG00000124212			ENSG00000121966	ENSG00000109107		ENSG00000107159							ENSG00000115091				ENSG00000112715									ENSG00000113916	ENSG00000162772		ENSG00000105974	ENSG00000126602				ENSG00000126709							ENSG00000206452
ENSG00000188994		ENSG00000187193	ENSG00000002822	ENSG00000179994	ENSG00000147853			ENSG00000148926	ENSG00000169242		ENSG00000120708							ENSG00000160014				ENSG00000144410									ENSG00000167601	ENSG00000105835		ENSG00000173821	ENSG00000134748				ENSG00000163359							ENSG00000233904
ENSG00000008838		ENSG00000118495	ENSG00000164182	ENSG00000125445	ENSG00000154822			ENSG00000067057	ENSG00000185499		ENSG00000103888							ENSG00000240356				ENSG00000095203									ENSG00000119950	ENSG00000161542		ENSG00000122565	ENSG00000164932											ENSG00000159256
ENSG00000165195		ENSG00000138640	ENSG00000072818	ENSG00000108298	ENSG00000137265			ENSG00000178896	ENSG00000141526		ENSG00000114023							ENSG00000001630				ENSG00000198513									ENSG00000147852	ENSG00000251493		ENSG00000167772	ENSG00000164100											ENSG00000223957
ENSG00000164683		ENSG00000104812	ENSG00000164691	ENSG00000205076	ENSG00000059804			ENSG00000144320	ENSG00000013588		ENSG00000159399							ENSG00000170542				ENSG00000099795									ENSG00000112715	ENSG00000113083		ENSG00000156508	ENSG00000005436											ENSG00000234947
ENSG00000173221		ENSG00000163235	ENSG00000179335	ENSG00000089116	ENSG00000105866			ENSG00000169499	ENSG00000131389		ENSG00000154229							ENSG00000178935				ENSG00000143248									ENSG00000167772	ENSG00000168214		ENSG00000204389	ENSG00000149273											ENSG00000234846
ENSG00000075426		ENSG00000136305	ENSG00000072682	ENSG00000089685	ENSG00000150045			ENSG00000168209	ENSG00000115414		ENSG00000131016							ENSG00000029534				ENSG00000145725									ENSG00000187266	ENSG00000179335		ENSG00000204435	ENSG00000185787											ENSG00000226614
ENSG00000100029		ENSG00000114120	ENSG00000180573	ENSG00000114745	ENSG00000109046			ENSG00000105974	ENSG00000013441		ENSG00000175938							ENSG00000081320				ENSG00000122884									ENSG00000126458	ENSG00000109771		ENSG00000111669	ENSG00000132570											ENSG00000283777
ENSG00000108861		ENSG00000120129	ENSG00000239779	ENSG00000139233	ENSG00000110848			ENSG00000167772			ENSG00000175183							ENSG00000136783				ENSG00000087085									ENSG00000265972	ENSG00000072682		ENSG00000070182	ENSG00000198918											ENSG00000283847
ENSG00000158315		ENSG00000103145	ENSG00000115548	ENSG00000074319	ENSG00000101400			ENSG00000166833			ENSG00000138640							ENSG00000130066				ENSG00000129353									ENSG00000099860	ENSG00000085733		ENSG00000096746	ENSG00000196565											ENSG00000281766
ENSG00000101187		ENSG00000128016	ENSG00000197061	ENSG00000079277	ENSG00000179388			ENSG00000143507			ENSG00000140600							ENSG00000154582				ENSG00000023608									ENSG00000122641	ENSG00000005448		ENSG00000184574	ENSG00000131507											ENSG00000215077
ENSG00000101189		ENSG00000152952	ENSG00000152256	ENSG00000168148	ENSG00000060982			ENSG00000166886			ENSG00000104812							ENSG00000107669				ENSG00000240583									ENSG00000148516	ENSG00000070495		ENSG00000159335	ENSG00000032219											ENSG00000101745
ENSG00000176171		ENSG00000060718	ENSG00000108424	ENSG00000143256	ENSG00000110048			ENSG00000134107			ENSG00000079739							ENSG00000109472				ENSG00000010278									ENSG00000134107	ENSG00000115548		ENSG00000172354	ENSG00000089157											ENSG00000100219
ENSG00000117000		ENSG00000118985	ENSG00000278705	ENSG00000143252	ENSG00000038945			ENSG00000143847			ENSG00000138764							ENSG00000077458				ENSG00000146674									ENSG00000144476	ENSG00000161277		ENSG00000136238	ENSG00000151702											ENSG00000228299
ENSG00000119946		ENSG00000102144	ENSG00000165916	ENSG00000167281	ENSG00000134762			ENSG00000196455			ENSG00000183337							ENSG00000171766				ENSG00000072682									ENSG00000135766	ENSG00000109107		ENSG00000091527	ENSG00000152952											ENSG00000227129
ENSG00000151640		ENSG00000163659	ENSG00000163516	ENSG00000019169	ENSG00000188677			ENSG00000122884			ENSG00000103145							ENSG00000104164				ENSG00000115548									ENSG00000126804	ENSG00000113739		ENSG00000105329	ENSG00000103769											ENSG00000225691
ENSG00000114439		ENSG00000125629	ENSG00000114268	ENSG00000143294	ENSG00000197930			ENSG00000172009			ENSG00000145779							ENSG00000103313				ENSG00000174951									ENSG00000135503	ENSG00000173262		ENSG00000254986	ENSG00000106992											ENSG00000224399
ENSG00000151748		ENSG00000157514	ENSG00000108312	ENSG00000156875	ENSG00000074800			ENSG00000109180			ENSG00000164442							ENSG00000175489				ENSG00000256235									ENSG00000124440	ENSG00000152256		ENSG00000130312	ENSG00000113719											ENSG00000139496
ENSG00000100504		ENSG00000104419	ENSG00000186063	ENSG00000115998	ENSG00000085063			ENSG00000174080			ENSG00000010810							ENSG00000172785				ENSG00000109107									ENSG00000113083	ENSG00000115657		ENSG00000108883	ENSG00000111348											ENSG00000185022
ENSG00000167173		ENSG00000121966	ENSG00000139223		ENSG00000104765			ENSG00000175931			ENSG00000100592							ENSG00000172399				ENSG00000164326									ENSG00000204301	ENSG00000114268		ENSG00000196531	ENSG00000164167											ENSG00000285069
ENSG00000119684		ENSG00000148926	ENSG00000175197		ENSG00000124813			ENSG00000113083			ENSG00000102144							ENSG00000156110				ENSG00000152256									ENSG00000146674	ENSG00000116685		ENSG00000111640	ENSG00000137310											ENSG00000128342
ENSG00000105220		ENSG00000160271	ENSG00000213859		ENSG00000120889			ENSG00000185033			ENSG00000113580							ENSG00000119616				ENSG00000145730									ENSG00000122642	ENSG00000172890		ENSG00000142327	ENSG00000121966											ENSG00000133103
ENSG00000025039		ENSG00000067057	ENSG00000117395		ENSG00000125968			ENSG00000141562			ENSG00000163659							ENSG00000112357				ENSG00000054356									ENSG00000072682	ENSG00000162129		ENSG00000137752	ENSG00000119865											ENSG00000157557
ENSG00000129038		ENSG00000172638	ENSG00000160818		ENSG00000171314			ENSG00000109099			ENSG00000150630							ENSG00000117475				ENSG00000114268									ENSG00000142082			ENSG00000083444	ENSG00000042286											ENSG00000101310
ENSG00000099942		ENSG00000163872			ENSG00000108691			ENSG00000146674			ENSG00000114796							ENSG00000163453				ENSG00000014123									ENSG00000115548			ENSG00000114491	ENSG00000182117											ENSG00000102580
ENSG00000020577		ENSG00000124785			ENSG00000115738			ENSG00000118898			ENSG00000125629							ENSG00000232656				ENSG00000083444									ENSG00000127329			ENSG00000177954	ENSG00000198728											ENSG00000132950
ENSG00000034693		ENSG00000158373			ENSG00000148737			ENSG00000072682			ENSG00000130066							ENSG00000139329				ENSG00000185379									ENSG00000113739			ENSG00000074054	ENSG00000143127											ENSG00000130150
ENSG00000061656		ENSG00000119950			ENSG00000105825			ENSG00000115548			ENSG00000135480							ENSG00000174748				ENSG00000117394									ENSG00000197594			ENSG00000115541	ENSG00000122705											ENSG00000101782
ENSG00000134333		ENSG00000135245			ENSG00000183963			ENSG00000113739			ENSG00000104419							ENSG00000187266				ENSG00000116667									ENSG00000112280			ENSG00000166441	ENSG00000159199											ENSG00000185950
ENSG00000064205		ENSG00000159403			ENSG00000114480			ENSG00000099875			ENSG00000121966							ENSG00000198964				ENSG00000170385									ENSG00000104881			ENSG00000144381	ENSG00000044574											ENSG00000285343
ENSG00000153774		ENSG00000168209			ENSG00000074410			ENSG00000152256			ENSG00000115461							ENSG00000197756													ENSG00000145730			ENSG00000142669	ENSG00000105366											ENSG00000141458
ENSG00000177732		ENSG00000147852			ENSG00000124731			ENSG00000163516			ENSG00000148926							ENSG00000161057													ENSG00000116678			ENSG00000065978	ENSG00000168496											ENSG00000173276
ENSG00000166165		ENSG00000112715			ENSG00000110218			ENSG00000105143			ENSG00000067057							ENSG00000187109													ENSG00000139579			ENSG00000163565	ENSG00000072571											ENSG00000285360
ENSG00000134986		ENSG00000167772			ENSG00000106799			ENSG00000151914			ENSG00000154545							ENSG00000198677													ENSG00000083444			ENSG00000066322	ENSG00000197694											ENSG00000166562
ENSG00000113296		ENSG00000140939			ENSG00000170323			ENSG00000169554			ENSG00000152377							ENSG00000203666													ENSG00000074590			ENSG00000120948	ENSG00000137563											ENSG00000067082
ENSG00000149547		ENSG00000063180			ENSG00000103089			ENSG00000014123			ENSG00000163872							ENSG00000196792													ENSG00000168779			ENSG00000144591	ENSG00000168209											ENSG00000150401
ENSG00000114023		ENSG00000187266			ENSG00000075426			ENSG00000083444			ENSG00000176383							ENSG00000127951													ENSG00000132170			ENSG00000115677	ENSG00000163453											ENSG00000088448
ENSG00000108406		ENSG00000166821			ENSG00000156103			ENSG00000110852			ENSG00000130513							ENSG00000186687													ENSG00000129757				ENSG00000106591											ENSG00000150403
ENSG00000159399		ENSG00000171862			ENSG00000240972			ENSG00000141526			ENSG00000135245							ENSG00000174429													ENSG00000157873				ENSG00000167772											ENSG00000170525
ENSG00000154217		ENSG00000111674			ENSG00000163735			ENSG00000108852			ENSG00000228049							ENSG00000128609													ENSG00000054277				ENSG00000108179											ENSG00000288445
ENSG00000175938		ENSG00000181458			ENSG00000176171			ENSG00000108797			ENSG00000116260							ENSG00000140043																	ENSG00000123416											ENSG00000165997
ENSG00000103507		ENSG00000119138			ENSG00000134352			ENSG00000013588			ENSG00000126775							ENSG00000242616																	ENSG00000233608											ENSG00000198355
ENSG00000164040		ENSG00000134107			ENSG00000049249			ENSG00000117394			ENSG00000168209							ENSG00000115596																	ENSG00000104872											ENSG00000178381
ENSG00000187193		ENSG00000171223			ENSG00000105369			ENSG00000150995			ENSG00000105974							ENSG00000154803																	ENSG00000142534											ENSG00000155304
ENSG00000212864		ENSG00000171564			ENSG00000105220			ENSG00000115935			ENSG00000105976							ENSG00000136518																	ENSG00000111669											ENSG00000065923
ENSG00000146278		ENSG00000144476			ENSG00000025156			ENSG00000143320			ENSG00000147852							ENSG00000140285																	ENSG00000187109											ENSG00000088298
ENSG00000138640		ENSG00000143847			ENSG00000240403						ENSG00000112715							ENSG00000137033																	ENSG00000060749											ENSG00000285241
ENSG00000082641		ENSG00000179094			ENSG00000186431						ENSG00000167772							ENSG00000017260																	ENSG00000104852											ENSG00000242247
ENSG00000145911		ENSG00000122884			ENSG00000134333						ENSG00000140939							ENSG00000143702																	ENSG00000078237											ENSG00000101104
ENSG00000068971		ENSG00000123096			ENSG00000163734						ENSG00000111674							ENSG00000172340																	ENSG00000174238											ENSG00000100290
ENSG00000118503		ENSG00000197555			ENSG00000164761						ENSG00000181458							ENSG00000176871																	ENSG00000012232											ENSG00000075643
ENSG00000104812		ENSG00000149131			ENSG00000162433						ENSG00000265972							ENSG00000162813																	ENSG00000117592											ENSG00000288399
ENSG00000079739		ENSG00000128683			ENSG00000146072						ENSG00000099860							ENSG00000116030																	ENSG00000179776											ENSG00000003147
ENSG00000125352		ENSG00000168056			ENSG00000159399						ENSG00000125398							ENSG00000144366																	ENSG00000132002											ENSG00000094841
ENSG00000090863		ENSG00000138792			ENSG00000114013						ENSG00000118263							ENSG00000145741																	ENSG00000186283											ENSG00000072849
ENSG00000138764		ENSG00000113083			ENSG00000125740						ENSG00000163435							ENSG00000181396																	ENSG00000136238											ENSG00000110328
ENSG00000185551		ENSG00000109099			ENSG00000184730						ENSG00000116132							ENSG00000152620																	ENSG00000142541											ENSG00000118939
ENSG00000145779		ENSG00000166747			ENSG00000145675						ENSG00000134107							ENSG00000180370																	ENSG00000105583											ENSG00000177426
ENSG00000164442		ENSG00000072682			ENSG00000122779						ENSG00000143847							ENSG00000153130																	ENSG00000134107											ENSG00000100196
ENSG00000107077		ENSG00000180573			ENSG00000117525						ENSG00000172183							ENSG00000151247																	ENSG00000161016											ENSG00000141682
ENSG00000152952		ENSG00000185885			ENSG00000138764						ENSG00000122884							ENSG00000169045																	ENSG00000196305											ENSG00000136770
ENSG00000100592		ENSG00000166592			ENSG00000135622						ENSG00000135766							ENSG00000179218																	ENSG00000114850											ENSG00000106993
ENSG00000134590		ENSG00000118804			ENSG00000136688						ENSG00000162772							ENSG00000146648																	ENSG00000018408											ENSG00000110756
ENSG00000288722		ENSG00000115548			ENSG00000125735						ENSG00000160999							ENSG00000076321																	ENSG00000163811											ENSG00000184205
ENSG00000024422		ENSG00000026297			ENSG00000113578						ENSG00000145287							ENSG00000120738																	ENSG00000173540											ENSG00000141627
ENSG00000102144		ENSG00000158825			ENSG00000143398						ENSG00000182985							ENSG00000163738																	ENSG00000175931											ENSG00000087301
ENSG00000142515		ENSG00000109107			ENSG00000102144						ENSG00000113083							ENSG00000122545																	ENSG00000156976											ENSG00000139832
ENSG00000130164		ENSG00000173262			ENSG00000187325						ENSG00000168214							ENSG00000183340																	ENSG00000164615											ENSG00000153487
ENSG00000072042		ENSG00000169242			ENSG00000181634						ENSG00000128039							ENSG00000175105																	ENSG00000111321											ENSG00000139793
ENSG00000125629		ENSG00000185499			ENSG00000196083						ENSG00000146674							ENSG00000182481																	ENSG00000137267											ENSG00000106546
ENSG00000103365		ENSG00000185201			ENSG00000149925						ENSG00000072682							ENSG00000116266																	ENSG00000139637											ENSG00000167842
ENSG00000104419		ENSG00000152256			ENSG00000104419						ENSG00000132470							ENSG00000118785																	ENSG00000035687											ENSG00000173281
ENSG00000053254		ENSG00000104881			ENSG00000121966						ENSG00000146648							ENSG00000169554																	ENSG00000104915											ENSG00000102401
ENSG00000155876		ENSG00000162366			ENSG00000148926						ENSG00000122592							ENSG00000173757																	ENSG00000111640											ENSG00000106541
ENSG00000148926		ENSG00000115657			ENSG00000067057						ENSG00000118804							ENSG00000112245																	ENSG00000179218											ENSG00000196365
ENSG00000067057		ENSG00000135821			ENSG00000051382						ENSG00000120738							ENSG00000014123																	ENSG00000127022											ENSG00000198517
ENSG00000167434		ENSG00000163516			ENSG00000113520						ENSG00000115548							ENSG00000196600																	ENSG00000175203											ENSG00000154359
ENSG00000163872		ENSG00000141279			ENSG00000105376						ENSG00000109107							ENSG00000111711																	ENSG00000118523											ENSG00000147854
ENSG00000123427		ENSG00000083444			ENSG00000248098						ENSG00000113739							ENSG00000153563																	ENSG00000084234											ENSG00000112763
ENSG00000176383		ENSG00000144063			ENSG00000105509						ENSG00000143590							ENSG00000139132																	ENSG00000143870											ENSG00000147121
ENSG00000011275		ENSG00000141526			ENSG00000232810						ENSG00000169242							ENSG00000142867																	ENSG00000064961											ENSG00000100612
ENSG00000115866		ENSG00000130775			ENSG00000184371						ENSG00000175105							ENSG00000196353																	ENSG00000134186											ENSG00000153714
ENSG00000163083		ENSG00000117394			ENSG00000119950						ENSG00000152256							ENSG00000003393																	ENSG00000167553											ENSG00000179476
ENSG00000105649		ENSG00000237872			ENSG00000135245						ENSG00000073060							ENSG00000168497																	ENSG00000168610											ENSG00000139112
ENSG00000130522		ENSG00000150995			ENSG00000117475						ENSG00000145730							ENSG00000137955																	ENSG00000084207											ENSG00000109046
ENSG00000130513		ENSG00000124006			ENSG00000105976						ENSG00000124788							ENSG00000172845																	ENSG00000186395											ENSG00000204599
ENSG00000164105		ENSG00000116977			ENSG00000147852						ENSG00000204580							ENSG00000186226																	ENSG00000143224											ENSG00000165861
ENSG00000119950		ENSG00000172765			ENSG00000169136						ENSG00000163516							ENSG00000236698																	ENSG00000089159											ENSG00000127663
ENSG00000156515		ENSG00000204634			ENSG00000112715						ENSG00000204856																								ENSG00000183684											ENSG00000124783
ENSG00000135245		ENSG00000162645			ENSG00000168329						ENSG00000151914																								ENSG00000142937											ENSG00000206503
ENSG00000131188		ENSG00000143320			ENSG00000115966						ENSG00000139289																								ENSG00000213782											ENSG00000173681
ENSG00000183258		ENSG00000203812			ENSG00000187764						ENSG00000142871																								ENSG00000174437											ENSG00000129521
ENSG00000116260		ENSG00000272196			ENSG00000111674						ENSG00000013588																								ENSG00000108946											ENSG00000067606
ENSG00000168209		ENSG00000079308			ENSG00000111669						ENSG00000136068																								ENSG00000115541											ENSG00000141448
ENSG00000157240		ENSG00000117266			ENSG00000075785						ENSG00000117394																								ENSG00000143753											ENSG00000155975
ENSG00000105974		ENSG00000054277			ENSG00000151651						ENSG00000150995																								ENSG00000177606											ENSG00000107731
ENSG00000147852					ENSG00000064989						ENSG00000124006																								ENSG00000117450											ENSG00000116285
ENSG00000112715					ENSG00000123342						ENSG00000123999																								ENSG00000081870											ENSG00000124145
ENSG00000167772					ENSG00000074660						ENSG00000138271																								ENSG00000244414											ENSG00000060140
ENSG00000167136					ENSG00000122641						ENSG00000117407																								ENSG00000180198											ENSG00000112812
ENSG00000140939					ENSG00000217555						ENSG00000177606																																			ENSG00000141446
ENSG00000180834					ENSG00000003436						ENSG00000170425																																			ENSG00000108091
ENSG00000111674					ENSG00000155090						ENSG00000274611																																			ENSG00000074842
ENSG00000181458					ENSG00000134107						ENSG00000054277																																			ENSG00000177150
ENSG00000166136					ENSG00000144476						ENSG00000197956																																			ENSG00000101654
ENSG00000185650					ENSG00000108342						ENSG00000196154																																			ENSG00000135069
ENSG00000204592					ENSG00000115008						ENSG00000196754																																			ENSG00000110048
ENSG00000151093					ENSG00000109861																																									ENSG00000165105
ENSG00000204525					ENSG00000122884																																									ENSG00000101577
ENSG00000099860					ENSG00000136244																																									ENSG00000144655
ENSG00000125398					ENSG00000135766																																									ENSG00000007944
ENSG00000143499					ENSG00000117984																																									ENSG00000148572
ENSG00000131873					ENSG00000023608																																									ENSG00000132823
ENSG00000117139					ENSG00000155189																																									ENSG00000010219
ENSG00000163435					ENSG00000196878																																									ENSG00000106070
ENSG00000116132					ENSG00000178562																																									ENSG00000184164
ENSG00000214517					ENSG00000135503																																									ENSG00000147454
ENSG00000134107					ENSG00000181163																																									ENSG00000197930
ENSG00000143847					ENSG00000114251																																									ENSG00000197021
ENSG00000122884					ENSG00000090104																																									ENSG00000162496
ENSG00000135766					ENSG00000196611																																									ENSG00000144674
ENSG00000067225					ENSG00000111640																																									ENSG00000166889
ENSG00000145901					ENSG00000153234																																									ENSG00000185246
ENSG00000023608					ENSG00000072682																																									ENSG00000186918
ENSG00000105835					ENSG00000118762																																									ENSG00000163512
ENSG00000155189					ENSG00000081041																																									ENSG00000119523
ENSG00000234745					ENSG00000075711																																									ENSG00000165030
ENSG00000251493					ENSG00000120738																																									ENSG00000168300
ENSG00000145287					ENSG00000115548																																									ENSG00000101928
ENSG00000141562					ENSG00000109107																																									ENSG00000095209
ENSG00000168214					ENSG00000118432																																									ENSG00000164970
ENSG00000173511					ENSG00000152256																																									ENSG00000104765
ENSG00000146674					ENSG00000267467																																									ENSG00000133138
ENSG00000155508					ENSG00000240184																																									ENSG00000183696
ENSG00000166484					ENSG00000145730																																									ENSG00000144566
ENSG00000179335					ENSG00000096696																																									ENSG00000037637
ENSG00000072682					ENSG00000118785																																									ENSG00000221914
ENSG00000085733					ENSG00000001167																																									ENSG00000064102
ENSG00000197576					ENSG00000196352																																									ENSG00000164975
ENSG00000118804					ENSG00000115009																																									ENSG00000128965
ENSG00000115548					ENSG00000114268																																									ENSG00000078246
ENSG00000204632					ENSG00000110944																																									ENSG00000120053
ENSG00000198721					ENSG00000008300																																									ENSG00000105829
ENSG00000109107					ENSG00000114270																																									ENSG00000119986
ENSG00000106603					ENSG00000144645																																									ENSG00000251562
ENSG00000113739					ENSG00000108788																																									ENSG00000172939
ENSG00000143590					ENSG00000090376																																									ENSG00000023318
ENSG00000169242					ENSG00000120798																																									ENSG00000166171
ENSG00000175105					ENSG00000160791																																									ENSG00000141738
ENSG00000167721					ENSG00000136068																																									ENSG00000196470
ENSG00000152256					ENSG00000117394																																									ENSG00000071537
ENSG00000111671					ENSG00000072694																																									ENSG00000120889
ENSG00000064961					ENSG00000143226																																									ENSG00000136925
ENSG00000073060					ENSG00000116977																																									ENSG00000182199
ENSG00000145730					ENSG00000203747																																									ENSG00000088970
ENSG00000183718					ENSG00000143384																																									ENSG00000132432
ENSG00000079805					ENSG00000115414																																									ENSG00000127526
ENSG00000096696					ENSG00000177606																																									ENSG00000095596
ENSG00000158406					ENSG00000170425																																									ENSG00000094804
ENSG00000115657					ENSG00000167850																																									ENSG00000066455
ENSG00000198925					ENSG00000240871																																									ENSG00000169504
ENSG00000163516					ENSG00000168758																																									ENSG00000140743
ENSG00000204856					ENSG00000073756																																									ENSG00000151694
ENSG00000177469					ENSG00000136689																																									ENSG00000140105
ENSG00000114268					ENSG00000019169																																									ENSG00000166123
ENSG00000167797					ENSG00000079308																																									ENSG00000131931
ENSG00000213672																																														ENSG00000137193
ENSG00000083444																																														ENSG00000013375
ENSG00000144063																																														ENSG00000158195
ENSG00000186868																																														ENSG00000112200
ENSG00000023191																																														ENSG00000245532
ENSG00000167695																																														ENSG00000117305
ENSG00000013588																																														ENSG00000197712
ENSG00000068028																																														ENSG00000153879
ENSG00000124006																																														ENSG00000171241
ENSG00000160781																																														ENSG00000166012
ENSG00000115468																																														ENSG00000114480
ENSG00000116977																																														ENSG00000130766
ENSG00000170425																																														ENSG00000128228
ENSG00000274611																																														ENSG00000005700
ENSG00000004455																																														ENSG00000142765
ENSG00000155760																																														ENSG00000070669
ENSG00000013441																																														ENSG00000095574
ENSG00000135924																																														ENSG00000126777
ENSG00000071575																																														ENSG00000162413
ENSG00000081019																																														ENSG00000013392
ENSG00000116809																																														ENSG00000025796
																																														ENSG00000178802
																																														ENSG00000135249
																																														ENSG00000169018
																																														ENSG00000023445
																																														ENSG00000136826
																																														ENSG00000135070
																																														ENSG00000147872
																																														ENSG00000177683
																																														ENSG00000171346
																																														ENSG00000188994
																																														ENSG00000043514
																																														ENSG00000005483
																																														ENSG00000127129
																																														ENSG00000064042
																																														ENSG00000165195
																																														ENSG00000100439
																																														ENSG00000152409
																																														ENSG00000102908
																																														ENSG00000116954
																																														ENSG00000164683
																																														ENSG00000173221
																																														ENSG00000135269
																																														ENSG00000104497
																																														ENSG00000135241
																																														ENSG00000146232
																																														ENSG00000133639
																																														ENSG00000112305
																																														ENSG00000075426
																																														ENSG00000144747
																																														ENSG00000001084
																																														ENSG00000164949
																																														ENSG00000159885
																																														ENSG00000108039
																																														ENSG00000036054
																																														ENSG00000179833
																																														ENSG00000164951
																																														ENSG00000101457
																																														ENSG00000239704
																																														ENSG00000119844
																																														ENSG00000198833
																																														ENSG00000114423
																																														ENSG00000163683
																																														ENSG00000101187
																																														ENSG00000011422
																																														ENSG00000104231
																																														ENSG00000117000
																																														ENSG00000144802
																																														ENSG00000164253
																																														ENSG00000114439
																																														ENSG00000103111
																																														ENSG00000140941
																																														ENSG00000128590
																																														ENSG00000151748
																																														ENSG00000168152
																																														ENSG00000249992
																																														ENSG00000095139
																																														ENSG00000105220
																																														ENSG00000176142
																																														ENSG00000224032
																																														ENSG00000173812
																																														ENSG00000099942
																																														ENSG00000156958
																																														ENSG00000145050
																																														ENSG00000068912
																																														ENSG00000061656
																																														ENSG00000198961
																																														ENSG00000177410
																																														ENSG00000163877
																																														ENSG00000133606
																																														ENSG00000188554
																																														ENSG00000101236
																																														ENSG00000174738
																																														ENSG00000080822
																																														ENSG00000064205
																																														ENSG00000138678
																																														ENSG00000109220
																																														ENSG00000179454
																																														ENSG00000153774
																																														ENSG00000099977
																																														ENSG00000100814
																																														ENSG00000153914
																																														ENSG00000164096
																																														ENSG00000164603
																																														ENSG00000169249
																																														ENSG00000121578
																																														ENSG00000170260
																																														ENSG00000269893
																																														ENSG00000115239
																																														ENSG00000258818
																																														ENSG00000116016
																																														ENSG00000104413
																																														ENSG00000108588
																																														ENSG00000113369
																																														ENSG00000135631
																																														ENSG00000214274
																																														ENSG00000182158
																																														ENSG00000160124
																																														ENSG00000159884
																																														ENSG00000163605
																																														ENSG00000107159
																																														ENSG00000204524
																																														ENSG00000217128
																																														ENSG00000107175
																																														ENSG00000105404
																																														ENSG00000156804
																																														ENSG00000134910
																																														ENSG00000138674
																																														ENSG00000177453
																																														ENSG00000140386
																																														ENSG00000109929
																																														ENSG00000131652
																																														ENSG00000105778
																																														ENSG00000065485
																																														ENSG00000174564
																																														ENSG00000151135
																																														ENSG00000108433
																																														ENSG00000137941
																																														ENSG00000101255
																																														ENSG00000116717
																																														ENSG00000114023
																																														ENSG00000057663
																																														ENSG00000168894
																																														ENSG00000108406
																																														ENSG00000159399
																																														ENSG00000023287
																																														ENSG00000010818
																																														ENSG00000140598
																																														ENSG00000145390
																																														ENSG00000131016
																																														ENSG00000125846
																																														ENSG00000138709
																																														ENSG00000034677
																																														ENSG00000198856
																																														ENSG00000058262
																																														ENSG00000150961
																																														ENSG00000157800
																																														ENSG00000131979
																																														ENSG00000141198
																																														ENSG00000175938
																																														ENSG00000119801
																																														ENSG00000118689
																																														ENSG00000119777
																																														ENSG00000103507
																																														ENSG00000145780
																																														ENSG00000166173
																																														ENSG00000175183
																																														ENSG00000151012
																																														ENSG00000135974
																																														ENSG00000134970
																																														ENSG00000125148
																																														ENSG00000008405
																																														ENSG00000198417
																																														ENSG00000187193
																																														ENSG00000158092
																																														ENSG00000179178
																																														ENSG00000097033
																																														ENSG00000181788
																																														ENSG00000140450
																																														ENSG00000186480
																																														ENSG00000134709
																																														ENSG00000100889
																																														ENSG00000198265
																																														ENSG00000068305
																																														ENSG00000006459
																																														ENSG00000158290
																																														ENSG00000067167
																																														ENSG00000152684
																																														ENSG00000146278
																																														ENSG00000138640
																																														ENSG00000082641
																																														ENSG00000075420
																																														ENSG00000112379
																																														ENSG00000145685
																																														ENSG00000119899
																																														ENSG00000137962
																																														ENSG00000119326
																																														ENSG00000131013
																																														ENSG00000068971
																																														ENSG00000140600
																																														ENSG00000118503
																																														ENSG00000104812
																																														ENSG00000079739
																																														ENSG00000125352
																																														ENSG00000101882
																																														ENSG00000170836
																																														ENSG00000173575
																																														ENSG00000111897
																																														ENSG00000080031
																																														ENSG00000145817
																																														ENSG00000113638
																																														ENSG00000164463
																																														ENSG00000136986
																																														ENSG00000117525
																																														ENSG00000105856
																																														ENSG00000066855
																																														ENSG00000114120
																																														ENSG00000138764
																																														ENSG00000074935
																																														ENSG00000120742
																																														ENSG00000181704
																																														ENSG00000129472
																																														ENSG00000120129
																																														ENSG00000145779
																																														ENSG00000066697
																																														ENSG00000119820
																																														ENSG00000164117
																																														ENSG00000123595
																																														ENSG00000170417
																																														ENSG00000196998
																																														ENSG00000042445
																																														ENSG00000010810
																																														ENSG00000138073
																																														ENSG00000107077
																																														ENSG00000138594
																																														ENSG00000128016
																																														ENSG00000152952
																																														ENSG00000174780
																																														ENSG00000109572
																																														ENSG00000124762
																																														ENSG00000173230
																																														ENSG00000167004
																																														ENSG00000120805
																																														ENSG00000146242
																																														ENSG00000090861
																																														ENSG00000118985
																																														ENSG00000031698
																																														ENSG00000147535
																																														ENSG00000166822
																																														ENSG00000168556
																																														ENSG00000115641
																																														ENSG00000006652
																																														ENSG00000119446
																																														ENSG00000078081
																																														ENSG00000089916
																																														ENSG00000102144
																																														ENSG00000169359
																																														ENSG00000138166
																																														ENSG00000104450
																																														ENSG00000130164
																																														ENSG00000102119
																																														ENSG00000163659
																																														ENSG00000081181
																																														ENSG00000197019
																																														ENSG00000196233
																																														ENSG00000100883
																																														ENSG00000114796
																																														ENSG00000081320
																																														ENSG00000106105
																																														ENSG00000169032
																																														ENSG00000140688
																																														ENSG00000129128
																																														ENSG00000196083
																																														ENSG00000089234
																																														ENSG00000092108
																																														ENSG00000149925
																																														ENSG00000125629
																																														ENSG00000102158
																																														ENSG00000109775
																																														ENSG00000130066
																																														ENSG00000157514
																																														ENSG00000120725
																																														ENSG00000087074
																																														ENSG00000052802
																																														ENSG00000196968
																																														ENSG00000104419
																																														ENSG00000121966
																																														ENSG00000186352
																																														ENSG00000148926
																																														ENSG00000168522
																																														ENSG00000067057
																																														ENSG00000113742
																																														ENSG00000170448
																																														ENSG00000166987
																																														ENSG00000135164
																																														ENSG00000148248
																																														ENSG00000135506
																																														ENSG00000166037
																																														ENSG00000113916
																																														ENSG00000163872
																																														ENSG00000175592
																																														ENSG00000123427
																																														ENSG00000184203
																																														ENSG00000044574
																																														ENSG00000184840
																																														ENSG00000169228
																																														ENSG00000136754
																																														ENSG00000144320
																																														ENSG00000024862
																																														ENSG00000248098
																																														ENSG00000221968
																																														ENSG00000168374
																																														ENSG00000137947
																																														ENSG00000147364
																																														ENSG00000014914
																																														ENSG00000145088
																																														ENSG00000121542
																																														ENSG00000130513
																																														ENSG00000106080
																																														ENSG00000119950
																																														ENSG00000151014
																																														ENSG00000172007
																																														ENSG00000100934
																																														ENSG00000135245
																																														ENSG00000154265
																																														ENSG00000183258
																																														ENSG00000164056
																																														ENSG00000166398
																																														ENSG00000116260
																																														ENSG00000126775
																																														ENSG00000157224
																																														ENSG00000204256
																																														ENSG00000168209
																																														ENSG00000110619
																																														ENSG00000164111
																																														ENSG00000051108
																																														ENSG00000161265
																																														ENSG00000075945
																																														ENSG00000267796
																																														ENSG00000147852
																																														ENSG00000107625
																																														ENSG00000122218
																																														ENSG00000172432
																																														ENSG00000112715
																																														ENSG00000197746
																																														ENSG00000167772
																																														ENSG00000140939
																																														ENSG00000134285
																																														ENSG00000162298
																																														ENSG00000115966
																																														ENSG00000157450
																																														ENSG00000137821
																																														ENSG00000118197
																																														ENSG00000070540
																																														ENSG00000163082
																																														ENSG00000204387
																																														ENSG00000126070
																																														ENSG00000117533
																																														ENSG00000111674
																																														ENSG00000111678
																																														ENSG00000111679
																																														ENSG00000181458
																																														ENSG00000126458
																																														ENSG00000204386
																																														ENSG00000151092
																																														ENSG00000204592
																																														ENSG00000143507
																																														ENSG00000143367
																																														ENSG00000167671
																																														ENSG00000129083
																																														ENSG00000204525
																																														ENSG00000265972
																																														ENSG00000168495
																																														ENSG00000078237
																																														ENSG00000165312
																																														ENSG00000135837
																																														ENSG00000065809
																																														ENSG00000117595
																																														ENSG00000099860
																																														ENSG00000070770
																																														ENSG00000186594
																																														ENSG00000125398
																																														ENSG00000131871
																																														ENSG00000185507
																																														ENSG00000121073
																																														ENSG00000170786
																																														ENSG00000117139
																																														ENSG00000059769
																																														ENSG00000164983
																																														ENSG00000130707
																																														ENSG00000130340
																																														ENSG00000255717
																																														ENSG00000178397
																																														ENSG00000164535
																																														ENSG00000136240
																																														ENSG00000113070
																																														ENSG00000153037
																																														ENSG00000086598
																																														ENSG00000176018
																																														ENSG00000128595
																																														ENSG00000214517
																																														ENSG00000168944
																																														ENSG00000155090
																																														ENSG00000134107
																																														ENSG00000134109
																																														ENSG00000136731
																																														ENSG00000162236
																																														ENSG00000198855
																																														ENSG00000149743
																																														ENSG00000140471
																																														ENSG00000136868
																																														ENSG00000165188
																																														ENSG00000138768
																																														ENSG00000114850
																																														ENSG00000172183
																																														ENSG00000166794
																																														ENSG00000157181
																																														ENSG00000113734
																																														ENSG00000096717
																																														ENSG00000091527
																																														ENSG00000122884
																																														ENSG00000135766
																																														ENSG00000145901
																																														ENSG00000076554
																																														ENSG00000094975
																																														ENSG00000162772
																																														ENSG00000023608
																																														ENSG00000105835
																																														ENSG00000170222
																																														ENSG00000113407
																																														ENSG00000153113
																																														ENSG00000160570
																																														ENSG00000111011
																																														ENSG00000173540
																																														ENSG00000117143
																																														ENSG00000196878
																																														ENSG00000171174
																																														ENSG00000145365
																																														ENSG00000234745
																																														ENSG00000251493
																																														ENSG00000113615
																																														ENSG00000164615
																																														ENSG00000113621
																																														ENSG00000076053
																																														ENSG00000145287
																																														ENSG00000185033
																																														ENSG00000136643
																																														ENSG00000086619
																																														ENSG00000141562
																																														ENSG00000168214
																																														ENSG00000128641
																																														ENSG00000146674
																																														ENSG00000164610
																																														ENSG00000153132
																																														ENSG00000136628
																																														ENSG00000184432
																																														ENSG00000155508
																																														ENSG00000179335
																																														ENSG00000153234
																																														ENSG00000072682
																																														ENSG00000240303
																																														ENSG00000119729
																																														ENSG00000175265
																																														ENSG00000113161
																																														ENSG00000116406
																																														ENSG00000132471
																																														ENSG00000113240
																																														ENSG00000109323
																																														ENSG00000155660
																																														ENSG00000167881
																																														ENSG00000119004
																																														ENSG00000163602
																																														ENSG00000177951
																																														ENSG00000070444
																																														ENSG00000179218
																																														ENSG00000127022
																																														ENSG00000005448
																																														ENSG00000166579
																																														ENSG00000118804
																																														ENSG00000011243
																																														ENSG00000115548
																																														ENSG00000106052
																																														ENSG00000164244
																																														ENSG00000134058
																																														ENSG00000109083
																																														ENSG00000161277
																																														ENSG00000134371
																																														ENSG00000116761
																																														ENSG00000109107
																																														ENSG00000151715
																																														ENSG00000167608
																																														ENSG00000177888
																																														ENSG00000169242
																																														ENSG00000169241
																																														ENSG00000138078
																																														ENSG00000099875
																																														ENSG00000105699
																																														ENSG00000175105
																																														ENSG00000184014
																																														ENSG00000112473
																																														ENSG00000166471
																																														ENSG00000152256
																																														ENSG00000143870
																																														ENSG00000144867
																																														ENSG00000176444
																																														ENSG00000183735
																																														ENSG00000131015
																																														ENSG00000258890
																																														ENSG00000050426
																																														ENSG00000177169
																																														ENSG00000215717
																																														ENSG00000168003
																																														ENSG00000143622
																																														ENSG00000124788
																																														ENSG00000116584
																																														ENSG00000109501
																																														ENSG00000166598
																																														ENSG00000196352
																																														ENSG00000135114
																																														ENSG00000115657
																																														ENSG00000177119
																																														ENSG00000169379
																																														ENSG00000198925
																																														ENSG00000163516
																																														ENSG00000204856
																																														ENSG00000196850
																																														ENSG00000149428
																																														ENSG00000162734
																																														ENSG00000144597
																																														ENSG00000168610
																																														ENSG00000188283
																																														ENSG00000090520
																																														ENSG00000204344
																																														ENSG00000181852
																																														ENSG00000114268
																																														ENSG00000112245
																																														ENSG00000167797
																																														ENSG00000213672
																																														ENSG00000111711
																																														ENSG00000144048
																																														ENSG00000070081
																																														ENSG00000083444
																																														ENSG00000121749
																																														ENSG00000163249
																																														ENSG00000163818
																																														ENSG00000185624
																																														ENSG00000163703
																																														ENSG00000143498
																																														ENSG00000154305
																																														ENSG00000163001
																																														ENSG00000169764
																																														ENSG00000113811
																																														ENSG00000120370
																																														ENSG00000143067
																																														ENSG00000092621
																																														ENSG00000120071
																																														ENSG00000179119
																																														ENSG00000142867
																																														ENSG00000117394
																																														ENSG00000111276
																																														ENSG00000115520
																																														ENSG00000175197
																																														ENSG00000213859
																																														ENSG00000136052
																																														ENSG00000141580
																																														ENSG00000196428
																																														ENSG00000138433
																																														ENSG00000175224
																																														ENSG00000181789
																																														ENSG00000116977
																																														ENSG00000065911
																																														ENSG00000135913
																																														ENSG00000143751
																																														ENSG00000182827
																																														ENSG00000072778
																																														ENSG00000143457
																																														ENSG00000177606
																																														ENSG00000170425
																																														ENSG00000143256
																																														ENSG00000175155
																																														ENSG00000077232
																																														ENSG00000143774
																																														ENSG00000085433
																																														ENSG00000116514
																																														ENSG00000198380
																																														ENSG00000170385
																																														ENSG00000118217
																																														ENSG00000115963
																																														ENSG00000159479
																																														ENSG00000013441
																																														ENSG00000059728
																																														ENSG00000115170
																																														ENSG00000135924
																																														ENSG00000144224
																																														ENSG00000117616
																																														ENSG00000204178
																																														ENSG00000172071
																																														ENSG00000144591
																																														ENSG00000081019
																																														ENSG00000144426
																																														ENSG00000197989
																																														ENSG00000174567
																																														ENSG00000198625
																																														ENSG00000160062
																																														ENSG00000213281
																																														ENSG00000187800
[truncated: 20 more columns]
