# Supplementary material for: Defining hypoxia in cancer: A landmark evaluation of hypoxia gene expression signatures
Source: Cell Genom. 2025 Jan 31;5(2):100764. doi: 10.1016/j.xgen.2025.100764 (PMC11872601; doi:10.1016/j.xgen.2025.100764)
Supplement: Table S2. Frequency count of genes across signatures, related to Figure 1 [file mmc3.xlsx]

## Sheet: Sheet1
Gene	Count
VEGFA	28
NDRG1	28
PGK1	27
P4HA1	25
DDIT4	24
BNIP3L	24
ADM	22
SLC2A1	21
ALDOC	19
BHLHE40	19
BNIP3	19
PDK1	19
KDM3A	18
P4HA2	18
ANGPTL4	17
ALDOA	16
HK2	16
HILPDA	16
GPI	15
PFKFB4	15
ERO1A	15
MXI1	15
EGLN3	14
LDHA	14
FAM162A	14
PLOD2	14
LOX	13
SLC2A3	12
STC2	12
PPFIA4	12
ANKRD37	12
CA9	12
INSIG2	12
CCNG2	12
PFKFB3	12
ENO2	11
PLOD1	11
PFKP	11
AK4	11
GBE1	11
SPAG4	11
WSB1	11
IGFBP3	11
EGLN1	10
TMEM45A	10
CXCR4	10
ENO1	9
SERPINE1	9
STC1	9
GAPDH	9
LOXL2	9
ZNF395	9
KCTD11	9
FUT11	8
VLDLR	8
KDM4B	8
PGAM1	8
PLIN2	7
GYS1	7
FAM13A	7
RNASE4	7
ZNF292	7
NAMPT	7
TPI1	7
CLK3	7
EFNA1	7
GADD45B	7
RBPJ	7
SLC16A3	6
JUN	6
ARRDC3	6
ANKZF1	6
RAB20	6
SCD	6
AK3	6
FOSL2	6
MAFF	6
NOL3	6
ITGA5	5
TGFBI	5
C4orf3	5
CAV1	5
CSRP2	5
NARF	5
GPRC5A	5
SEMA4B	5
SLC6A8	5
PNRC1	5
PAM	5
HSPA5	5
NFIL3	5
TIPARP	5
SLC16A1	5
YEATS2	5
ADORA2B	5
MIF	5
MRGBP	5
SEC61G	5
GLRX	5
ATF3	5
KDM4C	5
HMMR	5
ZNF654	5
PFKL	4
CITED2	4
PPP1R15A	4
DPYSL4	4
RRAGD	4
GDF15	4
ORAI3	4
CA12	4
COL5A1	4
SNAPC1	4
TNFRSF10B	4
TIMP2	4
VEGFC	4
WASF2	4
CLK1	4
CNOT8	4
DUSP1	4
ELF3	4
FOS	4
FOXD1	4
HEY1	4
INSIG1	4
MUC1	4
SLC2A14	4
TPBG	4
H2AC6	4
PGF	4
SAT1	4
LDLR	4
ABCB6	4
ANG	4
ELL2	4
HCFC1R1	4
LGALS8	4
MPI	4
RLF	4
STBD1	4
BACH1	4
LONP1	4
QSOX1	4
TXNIP	4
DDIT3	4
MALAT1	4
HMOX1	3
AKAP12	3
FOXO3	3
EGFR	3
ZNF384	3
MIR210HG	3
DEPP1	3
CKB	3
DPYSL2	3
GAL3ST1	3
ITPR1	3
UFL1	3
ZEB2	3
RNF24	3
ERRFI1	3
LRP1	3
PPARD	3
S100A2	3
SPP1	3
BCL6	3
NRN1	3
EFEMP1	3
BTG1	3
DHRS3	3
TSC22D3	3
EDN2	3
EFNA3	3
WDR54	3
LRP2BP	3
TBC1D3	3
MANF	3
H1-2	3
TPD52	3
SRPX	3
PDLIM2	3
SAV1	3
DAAM1	3
BCKDK	3
CDK19	3
ACKR3	3
EPOR	3
MT1X	3
OBSL1	3
OPN3	3
PPP1R3C	3
DSP	3
EGR1	3
KLF10	3
PTGIS	3
ANLN	3
ESRP1	3
MRPS17	3
RIOK3	3
TNFAIP3	3
B3GNT4	3
SCARB1	3
PYGL	3
UPK1A	3
SH3GL3	3
GADD45A	3
EEF1AKMT3	3
KLHL24	3
GOSR2	3
WDR5B	3
RSBN1	3
CRKL	3
DHX40	3
PIM1	3
ASPH	3
PPME1	3
CALR	3
PDIA6	3
PKM	3
BBX	3
KLF6	3
FAM216A	3
PGM1	3
PLAC8	3
ATXN1	3
SLCO4A1	3
SOX9	3
TNFAIP8	3
CCN5	3
GOLT1B	3
NCKIPSD	3
PPP2R5B	3
TNIP1	3
ACACA	3
AMH	3
CCT2	3
GRM3	3
IFI6	3
KDM4A	3
NIT1	3
PAPPA	3
PEX14	3
SLC5A12	3
ENO3	2
JMJD6	2
ALDOB	2
UBB	2
PSMA5	2
FABP5	2
GAL	2
XPNPEP1	2
FGF11	2
TCAF2	2
PTPRH	2
ALKBH1	2
CLEC2B	2
CRABP2	2
DST	2
DUSP10	2
UBE2O	2
EXOSC4	2
JAG2	2
ARFGEF3	2
LNPK	2
LPIN2	2
MKNK2	2
PIK3R4	2
PMP22	2
SOX4	2
STRBP	2
IGFBP1	2
YPEL1	2
CYP26A1	2
MMP2	2
RAB3A	2
SRP54	2
IL20RB	2
SOD2	2
CTSC	2
FCGR2A	2
APOBR	2
FBP1	2
GAS6	2
SPOCK1	2
BCAT1	2
CYB5A	2
UFSP2	2
ID2	2
IGF2	2
MT2A	2
ARHGAP29	2
SIRPA	2
RAB40C	2
SLC30A1	2
ACTR3	2
AIFM2	2
CCT6A	2
MAGT1	2
EWSR1	2
RUSF1	2
GMPPA	2
CDV3	2
HSPH1	2
HSPE1	2
SEC31A	2
NACA	2
PARVB	2
PPP1CB	2
RAC1	2
RRAGA	2
ARID4A	2
SPTB	2
TPT1	2
TRRAP	2
UQCRH	2
CDKN1C	2
GOLGA8A	2
HES1	2
MAFK	2
RARA	2
SERTAD2	2
HMGCL	2
OMA1	2
RASSF1	2
TRAM2	2
SYDE1	2
AHNAK2	2
CYP1B1	2
DSC2	2
GLG1	2
GULP1	2
THBS4	2
CEBPD	2
HLA-DQB1	2
JUNB	2
MALL	2
NPEPPS	2
CDK18	2
PDK3	2
POU5F1P3	2
PPP1R13L	2
RORA	2
SELENOP	2
SLC25A36	2
TNS1	2
ZFP36	2
ACVR1B	2
AGPAT5	2
ATF2	2
BCKDHA	2
BLZF1	2
CD55	2
CD59	2
F3	2
FLNB	2
FN1	2
IL1RAP	2
INHBA	2
LAMB3	2
MARCO	2
MCL1	2
MET	2
MMP1	2
NR4A2	2
OSBP	2
SNTA1	2
TGFBR1	2
CDKN3	2
CHCHD2	2
CORO1C	2
CTSV	2
KIF20A	2
MRPL13	2
MRPL15	2
PSMA7	2
SHCBP1	2
TUBA1B	2
TUBA1C	2
BPI	2
CDKN1A	2
HBP1	2
HERC3	2
HERPUD1	2
HK1	2
IRF6	2
PTGS1	2
SIAH2	2
AK2	2
ECE2	2
PVR	2
BIK	2
DPCD	2
CTTN	2
LARP6	2
KLF4	2
KLF7	2
THAP8	2
UFM1	2
WNT6	2
SLC7A11	2
NR3C1	2
PHLDA1	2
EIF1	2
PJA2	2
ATP5MC1	2
PPP4R3B	2
NDUFB8	2
CREB3L2	2
FNDC3B	2
HIVEP2	2
ITM2A	2
MEF2A	2
PDGFB	2
RRAS	2
TIGAR	2
CAMLG	2
CANX	2
GMPPB	2
HLA-A	2
HMG20B	2
IGFBP7	2
NAP1L1	2
NFKBIE	2
RAB5A	2
RPL39	2
SSR3	2
STAT3	2
TPD52L2	2
TUBB2A	2
BIRC5	2
DTL	2
FER1L4	2
SLIRP	2
CXCL8	2
KRT17	2
TMTC3	2
TIMM23	2
NREP	2
PXDN	2
FYN	2
HLA-DRB3	2
ILVBL	2
ISG20	2
ITGB4	2
ATG14	2
KRT15	2
LOXL1	2
PLAUR	2
ZMYND8	2
PRRX1	2
SAMD4A	2
FOSL1	2
EIF4EBP1	2
GARS1	2
MTFR1	2
MTHFD2	2
TMEM158	2
SHMT2	2
ELOC	2
BCL10	2
PTP4A1	2
STK17B	2
THAP5	2
THBS1	2
TUBE1	2
YIPF4	2
FAM210A	2
ANXA5	2
ATG9A	2
BET1L	2
CDK2AP2	2
CDR2	2
CFDP1	2
CPEB4	2
CSRNP1	2
DDT	2
DDX41	2
DNAJB2	2
HLA-B	2
HLA-C	2
HLA-E	2
ING1	2
ISCA1	2
KDM5B	2
LIF	2
MAP1LC3B	2
NFE2L1	2
PFDN2	2
PIGA	2
RNF113A	2
SLC35E1	2
WDR45B	2
DUSP3	2
SAP30	2
SOX12	2
TTLL5	2
PTPRCAP	2
TMEM258	2
SSNA1	2
RPS28	2
RBX1	2
RPS13	2
MAD1L1	2
H4C1	2
H4C3	2
RPPH1	2
TKTL1	1
GPC3	1
BGN	1
MOCSI	1
PPP1R14A	1
ESM1	1
PSMD9	1
PSMD12	1
PSMB10	1
PSMD14	1
CHST15	1
KLK6	1
TUBB3	1
PPARGC1A	1
FLVCR2	1
UCHL1	1
C4orf47	1
CASP14	1
DARS1-AS1	1
DNAH11	1
SDAD1P1	1
HCAR3	1
SMAD3	1
ARL6IP1	1
BRCA2	1
C14orf132	1
VTA1	1
CCL28	1
CEP250	1
CNTNAP1	1
CTSF	1
ENPP3	1
HAUS6	1
GNRH1	1
HEMGN	1
HIPK1	1
HLA-DRB5	1
ZNF777	1
LDHC	1
MEG3	1
SLC25A42	1
MPP2	1
MSH2	1
NAB2	1
NAV2	1
NF1	1
OCIAD1	1
OLR1	1
PIAS2	1
PLEKHA2	1
PLXNB3	1
POU5F1	1
PPL	1
PPP5C	1
PRODH	1
RTTN	1
SLC1A6	1
SLC6A3	1
SULT4A1	1
THOP1	1
WIPF1	1
GUCY2D	1
CP	1
RAB40B	1
S1PR4	1
CASKIN1	1
DLX4	1
B4GALT5	1
CLCN7	1
CXCL13	1
DEDD	1
DTX2	1
FBLN2	1
FGFR4	1
FMC1	1
IFIH1	1
KCNJ5	1
LMAN1	1
PBLD	1
MLC1	1
NCOR2	1
NDUFS2	1
PLCH2	1
POLE2	1
ACOT8	1
ROCK2	1
SCN5A	1
GPBP1L1	1
STK25	1
TMEM9	1
UBA7	1
GDI1	1
ZNF33A	1
ZPBP	1
TMPRSS11D	1
GJB6	1
APOL1	1
FBXO45	1
S100A7	1
NCOA7	1
TM4SF1	1
CDCP1	1
TFRC	1
SRPK1	1
TPM4	1
PACS1	1
IGFL2	1
GRIN2D	1
CTSZ	1
IL4I1	1
P2RY6	1
ALDH3B1	1
SERPINA1	1
OSCAR	1
RAC2	1
PTPN7	1
DOK3	1
NCF2	1
NOD2	1
DENND2D	1
TYMP	1
DAB2	1
FPR3	1
FGR	1
CD180	1
MVD	1
DRD4	1
GREB1L	1
STOX1	1
SUV39H2	1
ACHE	1
AGPAT2	1
AOC3	1
AQP1	1
BMP5	1
C1orf21	1
CARTPT	1
CD9	1
CDH13	1
COX4I2	1
CPO	1
VCAN	1
SLC44A2	1
DDC	1
DLK1	1
EIF5	1
EPB41L4B	1
F7	1
VPS13C	1
RFK	1
DEPTOR	1
FOXF1	1
FUT1	1
GNAL	1
GNAS	1
NEDD9	1
UBE2K	1
ITGAM	1
JAK1	1
PPIP5K2	1
SIK2	1
SYNPO	1
LMO1	1
GDE1	1
MT1H	1
NDUFB7	1
SMIM3	1
NMB	1
NRP1	1
NUTF2	1
OLFM1	1
CYTH3	1
PTPRN	1
RGS5	1
SLC12A3	1
ATL1	1
TH	1
RAD51D	1
MED16	1
TRIM29	1
WT1	1
ZNF177	1
ACTB	1
ATP5PO	1
BCAR3	1
C1QTNF5	1
CASP1	1
CBX3	1
CLASP1	1
CLTC	1
CSNK2B	1
DAPK3	1
CTTNBP2NL	1
DPP3	1
EEF1A1	1
EEF1G	1
EEF2	1
ELOVL1	1
EMP3	1
ACSL4	1
ORAI1	1
TOR4A	1
TTC19	1
GNB2	1
LPAR5	1
HDLBP	1
HNRNPH3	1
HSPA1A	1
HSPD1	1
IFI16	1
SEL1L3	1
RNF213	1
LAPTM4A	1
LXN	1
CAPRIN1	1
ZNF276	1
MPG	1
MRPL34	1
BEX3	1
YBX1	1
PABPC1	1
PAK3	1
SUB1	1
PDCD2	1
PML	1
PTMS	1
RBMX	1
RNPEPL1	1
RPL23	1
RPL27A	1
RPS17	1
RPS27	1
RPS29	1
SELENOW	1
SH3BGRL3	1
TARDBP	1
TGFB1	1
TPM3	1
EFTUD2	1
UMPS	1
UQCR11	1
YY1	1
ABCA12	1
PTK6	1
FERMT1	1
SPRR2F	1
OLMALINC	1
IER3	1
MOB3A	1
PAG1	1
CACNA1A	1
DECR2	1
FMO5	1
GCHFR	1
H2AC17	1
H2BC21	1
H2AW	1
HOXA13	1
ITGA2B	1
MARS1	1
MYOM2	1
NEFL	1
NPPB	1
PCDH10	1
PKIA	1
PKIB	1
PTPRZ1	1
TRIM21	1
LALBA	1
VHL	1
CAD	1
AP1G1	1
AQP3	1
THEMIS2	1
C1R	1
C4orf19	1
CA11	1
CD24	1
CDA	1
CIDEB	1
COL11A1	1
DAPK1	1
EFEMP2	1
ENPEP	1
FGB	1
FGF14	1
FSTL3	1
GAD1	1
GBP2	1
GLUL	1
GOLGA8G	1
H2BC5	1
H2AC18	1
H2AC19	1
HNRNPD	1
HOXC10	1
IFITM1	1
IFITM2	1
JAM2	1
KCNK3	1
ERV3-2	1
KLF9	1
LBP	1
LTBP3	1
MOAP1	1
MT1M	1
CDHR1	1
PDZK1IP1	1
PER1	1
PEX11A	1
PLAGL1	1
PNMA2	1
POU5F1P4	1
PTEN	1
RAD54B	1
RALGDS	1
RNASET2	1
RRAD	1
SERPINA3	1
SERPINA5	1
SERPING1	1
SH3BP2	1
SIPA1L1	1
SLC2A5	1
SLCO2B1	1
SMPDL3A	1
SSBP2	1
SSPN	1
TBC1D8	1
TGFA	1
TMCC1	1
TMEM47	1
VKORC1	1
ADAM8	1
APOC4	1
ATF5	1
CD93	1
CALCRL	1
CCL2	1
CCL20	1
CCR5	1
CD28	1
CD69	1
CD79A	1
CD86	1
CELSR3	1
CKLF	1
CD300C	1
CNR1	1
COL7A1	1
COLEC12	1
CSF1	1
CSF3	1
CTSD	1
CX3CR1	1
CXCL2	1
CXCL3	1
CXCL5	1
DLG1	1
DSC3	1
EGR3	1
FA2H	1
FABP4	1
FCAR	1
FCGR2B	1
FCGR3A	1
FGF1	1
FLT1	1
FOSB	1
HAS1	1
HRH4	1
HSF2	1
ICAM5	1
ID1	1
IL1A	1
IL36G	1
IL1RN	1
IL23A	1
IL4	1
IL6	1
IL6ST	1
IRAK3	1
IRF4	1
KIR3DL2	1
KLRF1	1
KRTAP4-7	1
MMP16	1
MMP19	1
MSR1	1
NFYA	1
NPM1	1
NR2C1	1
OSBPL10	1
PANX1	1
PCDHGC3	1
PIK3CB	1
PIK3R1	1
PIP5K1A	1
PKD2	1
PLCL2	1
PTGS2	1
RAB7A	1
RGS1	1
RUNX1	1
RUNX2	1
SCARF1	1
SEMA4C	1
SEMA4D	1
SEMA4F	1
SMTN	1
SP4	1
TAF9B	1
TCF7L2	1
MLX	1
TFPI	1
TFPI2	1
TRIM24	1
TNF	1
TNFRSF11B	1
TNFRSF21	1
TNFRSF9	1
TNFSF14	1
TNFSF15	1
TREM1	1
WNT5A	1
ACOT7	1
KIF4A	1
LRRC42	1
MAD2L2	1
MAP7D1	1
MCTS1	1
PSRC1	1
SLC25A32	1
TUBB6	1
UTP11	1
YKT6	1
ACADSB	1
ARHGAP5	1
ARSL	1
BCL2L2	1
C9orf153	1
CALD1	1
EIF4A3	1
MCC	1
MT1L	1
PIM2	1
PNN	1
POLM	1
RNASEL	1
SGSM2	1
SLC6A6	1
SYT7	1
UCA1	1
ISG15	1
RPL36A	1
RHOC	1
ATP5MJ	1
C19orf53	1
SPAG7	1
TRAPPC1	1
FGF3	1
MMP13	1
BHLHE41	1
CCNI	1
CEBPB	1
DIDO1	1
SERGEF	1
GNA13	1
MED6	1
KIAA2013	1
LCORL	1
TC2N	1
NADSYN1	1
OSMR	1
PEX13	1
PRPSAP1	1
CLPB	1
STARD4	1
STK4	1
TSLP	1
ZBTB25	1
OTP	1
PDSS1	1
CDCA8	1
PER2	1
ASCC1	1
RAB8B	1
VDAC1	1
ATP5ME	1
ATP5PF	1
ATP5MG	1
ATP6AP1L	1
ATP6V0B	1
ATP6V0E1	1
ATP6V1B1	1
ATP6V1D	1
DDX11	1
NDUFAF1	1
NDUFB2	1
NDUFB3	1
NDUFB6	1
NDUFS1	1
NDUFS6	1
NDUFS7	1
NDUFS8	1
NDUFV3	1
UQCR10	1
UQCRC2	1
MX11	1
ADORA2A	1
NUAK1	1
AXL	1
CASK	1
CDH2	1
PLEKHO1	1
COL18A1	1
COL1A2	1
COL4A1	1
COL4A2	1
COL9A1	1
CUBN	1
CX3CL1	1
DUSP6	1
EDN1	1
ENPP1	1
FKBP9	1
GABRP	1
GDF10	1
GRK5	1
HIF3A	1
INHBE	1
INSR	1
ITPR2	1
LEPR	1
LIMS1	1
SMAD6	1
NFATC4	1
NOTCH4	1
NPAS2	1
NPR1	1
PDZD2	1
PELI2	1
PLCG2	1
PPARG	1
PTPRB	1
PTPRF	1
PTPRR	1
RASSF2	1
RGS3	1
RHOBTB1	1
RLN1	1
RPS6KA2	1
SHOX2	1
SIRT3	1
NABP2	1
TCF7L1	1
ZEB1	1
TLE1	1
TNFRSF14	1
TRIO	1
ZBTB1	1
ZHX2	1
ADSS2	1
AK1	1
AKR1C3	1
ATG4A	1
APLP2	1
APP	1
ARHGDIB	1
ASXL1	1
ATP2A2	1
BACE2	1
BCL7B	1
MYG1	1
HSPB11	1
GCFC2	1
CNRIP1	1
CDH5	1
CERK	1
CFHR1	1
RCC1	1
CLTA	1
CORIN	1
CTDSP2	1
CCN2	1
CTHRC1	1
PCBD2	1
DCTN2	1
DDX3X	1
DDX47	1
DEGS1	1
DNAJB1	1
EIF4A2	1
EXTL3	1
IFI27L2	1
FEN1	1
FKBP4	1
FLI1	1
PRPF38B	1
PRPF38A	1
PIH1D1	1
QSER1	1
GGH	1
GSTP1	1
GTF3C1	1
HBG2	1
HM13	1
HMGA1	1
HSPA8	1
IARS1	1
ITGA10	1
ERGIC1	1
KRT10	1
LDB1	1
LSM6	1
LTBR	1
MEF2B	1
MKI67	1
MORF4L1	1
MRPL32	1
MVP	1
NDFIP1	1
NDST3	1
NOP10	1
NQO1	1
NSFL1C	1
OAZ1	1
OPTN	1
PAFAH2	1
PCYOX1	1
PDCD4	1
PITPNA	1
POLR2F	1
PPIF	1
PPOX	1
PRDX1	1
PRDX6	1
PRKAR1A	1
PROCR	1
PSMB2	1
WDR83OS	1
PXN	1
RAB11A	1
IPO5	1
RCL1	1
RHOD	1
RPL13A	1
RPL14	1
RPL3	1
RPL8	1
RPLP0	1
RPS11	1
RPS3	1
RPS8	1
RTN4	1
SAP18	1
SIGLEC8	1
SNRNP70	1
SPTAN1	1
AURKA	1
STX10	1
SUMO3	1
TCF19	1
ALYREF	1
TOR3A	1
TRAP1	1
TWIST2	1
TXNDC5	1
WDR43	1
WWTR1	1
ASF1B	1
ASPM	1
BUB3	1
CENPE	1
CENPU	1
CMTM3	1
DONSON	1
FOXM1	1
G6PD	1
HJURP	1
MCM2	1
MEP1A	1
MTMR2	1
TRIP13	1
ZWINT	1
TDG	1
UNG	1
XRCC6	1
PGAM4	1
RIMKLA	1
HAS2	1
NTMT1	1
AKR7A2P1	1
ANKRD9	1
B4GALT2	1
BCAR1	1
BMS1	1
HAUS2	1
CDCA4	1
COL4A5	1
TNS4	1
TANC2	1
DPM2	1
EIF2S1	1
GMFB	1
GSS	1
HES2	1
HOMER1	1
CNIH4	1
IGF2BP2	1
TRMT5	1
PEDS1	1
GPN3	1
C16orf74	1
METTL22	1
MNAT1	1
MRPL14	1
MTX1	1
NME1	1
NUDT15	1
PAWR	1
PDZD11	1
PLAU	1
PLEKHG3	1
PPM1J	1
PPP4R1	1
PSMB7	1
PSMD2	1
PTGFRN	1
RAN	1
RNPS1	1
RUVBL2	1
S100A10	1
S100A3	1
SLC6A10P	1
SLCO1B3	1
SNX24	1
TEAD4	1
TFAP2C	1
TMEM30B	1
VAPB	1
VEZT	1
XPO5	1
SH2B2	1
ARTN	1
BCOR	1
RBCK1	1
CSGALNACT1	1
CYP1A1	1
CCN1	1
DDR1	1
DTNA	1
ADGRE2	1
SRD5A3	1
GDAP1L1	1
GJA1	1
GPR87	1
HOXA7	1
IGFBP5	1
CADM1	1
INHA	1
CEMIP	1
KRT7	1
MAGED4	1
PTTG1IP	1
PDGFRL	1
POLR2J2	1
PRKCA	1
PTPRO	1
S100A4	1
S100A6	1
SCNN1B	1
SORL1	1
SRCAP	1
TMEFF1	1
TRA2A	1
BNC1	1
COL4A6	1
DCBLD1	1
FAM83B	1
GNAI1	1
SDC1	1
ATP1B3	1
ATP5MC3	1
CMC2	1
CCDC167	1
EMC8	1
PSMG1	1
EIF2S2	1
ENY2	1
GMPS	1
HCCS	1
IMPA2	1
BPNT2	1
KIF18A	1
LRRC59	1
LSM4	1
MTCH2	1
NUP93	1
PRDX4	1
PSMB5	1
PSMD8	1
RALA	1
RANBP1	1
RNASEH2A	1
SF3B5	1
SLC7A5	1
SRD5A1	1
TMEM70	1
UBE2S	1
ABRA	1
ACTL6A	1
ADK	1
ALS2	1
ANK1	1
ANXA7	1
AP1S2	1
APOBEC3G	1
ATE1	1
ATP2C1	1
B3GALNT1	1
BPNT1	1
BTF3	1
IDI2-AS1	1
TIMM21	1
NADK2	1
TCIM	1
CALM3	1
CBWD1	1
CD8A	1
CDKN2C	1
CEP170	1
CHORDC1	1
CNN3	1
COMMD10	1
COMMD8	1
COX11	1
CPE	1
CPNE4	1
CYP51A1	1
RBM48	1
DPYD	1
S1PR1	1
EFCAB2	1
MICU2	1
MICU3	1
EIF1AXP1	1
EIF1AX	1
EIF4E	1
TCAF1	1
MIGA1	1
FAM76B	1
FCF1	1
FGD4	1
FGF7	1
FGL2	1
FLCN	1
TRAPPC13	1
OGFOD3	1
GAPDHP73	1
GATM	1
GJB4	1
GNG10	1
HNRNPH1	1
HSDL2	1
IL33	1
JAG1	1
JRKL	1
TTC37	1
KLHL20	1
KPNA2	1
LACTB2	1
LCE1E	1
LRRC25	1
LUM	1
LYPLA1	1
LYRM7	1
LYZ	1
MAD2L1	1
MANSC1	1
MEFV	1
MRPL50	1
MTHFD2L	1
MYOZ2	1
NDUFA5	1
NFATC2IP	1
NIPSNAP3A	1
NLRP1	1
OTUD6B	1
PAIP1	1
PAK2	1
PEX7	1
PHACTR2	1
BLOC1S6	1
POLR2K	1
POMP	1
PPM1B	1
PSMC2	1
RAB12	1
RABGGTB	1
RAP2C	1
RBM3	1
RPL15	1
RPL23AP7	1
RPL37A	1
RPL38	1
SCOC	1
CAVIN2	1
SEPTIN7	1
SERPINB9	1
SGMS1	1
SH3BGRL	1
SKAP2	1
SLC12A2	1
SLC2A13	1
SLMAP	1
SP3	1
STAT5B	1
STOML1	1
STRN3	1
STXBP3	1
SUCLG2	1
SUMO1	1
TM2D1	1
TMEM123	1
TNFSF10	1
TNRC6B	1
TPMT	1
TSPAN12	1
UBE2D1	1
USP28	1
SLC22A25	1
WSB2	1
XPNPEP3	1
PTGR2	1
ZFX	1
ZNF552	1
ATF7IP	1
MYCBP	1
SLC7A1	1
AARS1	1
ABCA5	1
ABHD4	1
ABI1	1
ACAD11	1
ACADVL	1
ACBD3	1
ACVR1	1
ADAM17	1
AFTPH	1
GPAT3	1
AGR2	1
AHR	1
AKAP8L	1
ALG2	1
ANKRD10	1
ANKRD12	1
ANO6	1
ARCN1	1
ARF4	1
ARFGAP3	1
ARG2	1
ARHGEF2	1
ARL1	1
ARL13B	1
ARL5B	1
ARMCX3	1
ARRDC4	1
ASB3	1
ASNS	1
ASS1	1
ATF6	1
ATG13	1
ATG5	1
AVL9	1
AVPI1	1
AZI2	1
B4GALT4	1
BET1	1
BIRC3	1
BNIP1	1
BRAP	1
BRD2	1
BTN2A1	1
INTS13	1
TMEM263	1
C12orf57	1
GPATCH2L	1
C14orf28	1
ADPRM	1
MIR22HG	1
MYDGF	1
ODR4	1
SDE2	1
RSRP1	1
SUCO	1
OSER1	1
C2orf49	1
SMIM14	1
CREBRF	1
SNHG32	1
BMT2	1
FAM220A	1
LURAP1L	1
FAM219A	1
MSANTD3	1
CALU	1
CARS1	1
CAST	1
CBLB	1
CFAP36	1
CCDC107	1
CCDC28A	1
CEP95	1
CCDC47	1
MIX23	1
CCDC6	1
CCNB1IP1	1
CCNYL1	1
NOCT	1
CDC37L1	1
CDC6	1
CDC73	1
CDK7	1
CDKN1B	1
CDRT4	1
CEBPG	1
CEP120	1
CEP350	1
CEP57	1
CHAC1	1
CHD2	1
CHIC2	1
CIR1	1
CLCN3	1
CLDN12	1
CLDND1	1
CLGN	1
CLIC4	1
CLK2	1
CLK4	1
COG6	1
COPA	1
COPB1	1
COPB2	1
COPG1	1
COQ10B	1
CREB3	1
CRELD1	1
CRELD2	1
CRY1	1
CSNK2A2	1
CTH	1
CTNNAL1	1
CUL4B	1
BCLAF3	1
EOLA2	1
CYP20A1	1
DAGLB	1
DCUN1D2	1
DDX50	1
DDX59	1
DEDD2	1
DENND5A	1
DERL1	1
DERL2	1
DHRS7	1
DMTF1	1
DNAJB11	1
DNAJB9	1
DNAJC1	1
DNAJC10	1
DNAJC25	1
DNAJC3	1
DNTTIP1	1
DUSP11	1
DUSP5	1
DYM	1
DYRK4	1
EAF1	1
EAF2	1
EDEM1	1
EDEM2	1
EDEM3	1
EFL1	1
EIF2AK3	1
AGO3	1
EMD	1
EPAS1	1
EPRS1	1
ERLEC1	1
ERO1B	1
ERP44	1
ESCO1	1
ETS2	1
FADS3	1
FAM107B	1
FAM114A1	1
FBXO25	1
FBXO32	1
FBXO42	1
FBXO8	1
FEM1B	1
FEM1C	1
FHL2	1
FICD	1
FKBP11	1
FKBP14	1
FNIP1	1
FNTA	1
GABARAPL1	1
GALK2	1
GALNT18	1
GATA6	1
GCH1	1
GCLC	1
GEM	1
GFPT1	1
GOLGA4	1
GOLGA5	1
GOLGB1	1
GOLPH3L	1
GOLT1A	1
GORAB	1
GOT1	1
GPT2	1
GRB10	1
GRB7	1
GTF2B	1
GTPBP2	1
GUK1	1
HBEGF	1
HELZ	1
HMGCR	1
HOOK1	1
HPS5	1
HSP90B1	1
HSPA13	1
HYOU1	1
IBTK	1
ICA1	1
IFRD1	1
IFT20	1
IKZF5	1
ING2	1
IRF7	1
IRS2	1
KDM7A	1
JMY	1
KDELR2	1
KDELR3	1
GARRE1	1
KANSL1	1
KIFAP3	1
KLHL21	1
KLHL28	1
KTN1	1
LAMP3	1
LARP1B	1
LCOR	1
LETMD1	1
LHFPL2	1
LIMCH1	1
LIN37	1
LINS1	1
LNX2	1
LONRF1	1
LRRC49	1
LSR	1
LYSMD3	1
LZTFL1	1
MANBA	1
MAP2K1	1
MBD6	1
MBNL2	1
MDM4	1
MED8	1
NIM1K	1
MIA3	1
MIS12	1
MKRN1	1
KMT2E	1
MNT	1
MOCOS	1
MON1B	1
MORC3	1
MOSPD1	1
MOSPD2	1
MT1F	1
MTMR11	1
MXD1	1
MYLIP	1
MYO1B	1
NBEAL1	1
NBR1	1
NCK1	1
EPB41L4A-AS1	1
ZFAS1	1
NDEL1	1
NEAT1	1
NEU1	1
NFAT5	1
NFKBIZ	1
NFXL1	1
NGLY1	1
NKAP	1
NPC1	1
NR1D2	1
NRAS	1
NRBF2	1
NUCB2	1
NUP58	1
OASL	1
OS9	1
OSTC	1
OTUD1	1
OXSR1	1
P4HB	1
PABPC1L	1
PATL1	1
PCK2	1
PCMTD1	1
PDIA3	1
PDIA4	1
PDIA5	1
PDP1	1
PEA15	1
PEAR1	1
PELO	1
PGM3	1
PHGDH	1
PIM3	1
KIZ	1
PMAIP1	1
PNPLA8	1
POLR3D	1
PLPP5	1
PPIB	1
PPIL4	1
PPM1D	1
PPP1R2	1
PPP1R3B	1
PPP2R2A	1
PPP4R2	1
PPTC7	1
PREB	1
PREPL	1
PRKCZ	1
PRPF39	1
PRRC1	1
PRSS16	1
PSAP	1
PSAT1	1
PTPN6	1
RAB11FIP5	1
RAB24	1
RAB2B	1
RAB33B	1
RAB9A	1
RABAC1	1
SLC50A1	1
RASEF	1
RB1CC1	1
RBKS	1
RBM18	1
RBM7	1
RETSAT	1
RHOQ	1
RINT1	1
RIT1	1
RND3	1
RNF111	1
RNF181	1
RNF183	1
RNF19A	1
RNF19B	1
RNF41	1
RNMT	1
RP9	1
RPS6KC1	1
RRAGC	1
RSRC2	1
RWDD2A	1
RYBP	1
SARS1	1
MSMO1	1
SC5D	1
SCAPER	1
SCFD1	1
SDC4	1
SDF2L1	1
SDR16C5	1
SEC11C	1
SEC22A	1
SEC23A	1
SEC23B	1
SEC24A	1
SEC24D	1
SEC61A1	1
SEC63	1
SEL1L	1
SELENOK	1
SELENOS	1
SERINC1	1
SERP1	1
SERTAD1	1
SESN2	1
SREK1	1
SGPP2	1
SH3GLB1	1
SIAH1	1
SIL1	1
SIRT1	1
SLC17A5	1
SLC25A37	1
SLC31A1	1
SLC33A1	1
SLC35B1	1
SLC37A3	1
SLC39A7	1
SLC3A2	1
SLC41A2	1
SLC9A7	1
SMAP1	1
SNAPC3	1
SNHG1	1
SNHG12	1
SNHG8	1
SNIP1	1
SNX16	1
SNX9	1
SPAG1	1
SPCS3	1
SPRY1	1
SPTY2D1	1
SRP19	1
SRP68	1
SRP72	1
SRPRB	1
SSR1	1
STK19	1
STT3A	1
STX5	1
STYK1	1
SURF4	1
SYTL1	1
SYVN1	1
TAF1A	1
TAF1D	1
TARS1	1
TAX1BP1	1
TBC1D15	1
TBC1D23	1
TBC1D8B	1
TBK1	1
TES	1
TGIF1	1
THAP1	1
THAP9	1
THOC6	1
TIFA	1
TMC4	1
TMCO3	1
TMED2	1
TMED7	1
TMED9	1
TMEM125	1
LDAF1	1
TMEM167B	1
TMEM170A	1
TMEM182	1
TMEM214	1
TMEM38B	1
TMEM39A	1
TMEM41B	1
TMEM45B	1
TMEM50B	1
MACO1	1
TMEM65	1
TMF1	1
TMOD3	1
TOM1L1	1
TRAM1	1
TRIB3	1
TRIM39	1
TRIT1	1
TRPT1	1
TSC22D2	1
TSPYL2	1
TSTD2	1
TTC33	1
TTLL7	1
TUFT1	1
TULP3	1
TXNDC15	1
TXNDC16	1
U2AF1L4	1
UAP1	1
UBE2J1	1
UBXN4	1
UBXN6	1
UCHL3	1
UGGT1	1
UGP2	1
UHRF2	1
ULBP2	1
ULK1	1
UNC5B	1
UPP1	1
UPRT	1
USO1	1
USP37	1
USP53	1
VAMP4	1
VPS37A	1
WARS1	1
WBP2	1
WDR41	1
WDR45	1
WDR47	1
WFS1	1
WIPI1	1
XBP1	1
YIPF5	1
YIPF6	1
YPEL2	1
YPEL5	1
ZBTB41	1
ZBTB8A	1
ZFAND1	1
ZFAND2A	1
ZFYVE1	1
ZMYM5	1
ZNF133	1
ZNF212	1
ZNF222	1
ZBTB21	1
ZNF383	1
ZNF451	1
KRBOX4	1
ZNF697	1
ZNF805	1
ZRSR2	1
ANGPT2	1
ANXA1	1
CD99	1
HIF1A	1
LDHB	1
MIR483	1
SERPINE2	1
TGFB3	1
TXN	1
VIM	1
GPR146	1
RIPK4	1
KLK3	1
BLCAP	1
FOXN3	1
PDXK	1
CA4	1
CABIN1	1
CHSY1	1
CNNM1	1
TLCD3A	1
RTL8C	1
DARS1	1
C15orf39	1
RNF208	1
DNM2	1
DSCAM	1
EHD2	1
EI24	1
ENDOG	1
F8A1	1
TSR1	1
NAT10	1
COA1	1
MAP6D1	1
EFHD1	1
OXSM	1
FZD1	1
FZD7	1
GGA2	1
SPSB2	1
GRPEL1	1
H4C8	1
HLA-G	1
HOXA4	1
INHBB	1
JUND	1
VGLL4	1
MAPK7	1
MAPT	1
[truncated: 166 more rows]
