# Supplementary material for: Defining hypoxia in cancer: A landmark evaluation of hypoxia gene expression signatures
Source: Cell Genom. 2025 Jan 31;5(2):100764. doi: 10.1016/j.xgen.2025.100764 (PMC11872601; doi:10.1016/j.xgen.2025.100764)
Supplement: Table S3. Pathway enrichment analysis of genes in hypoxia signatures, related to Figure 1 [file mmc4.xlsx]

## Sheet: Sheet1
Enrichment FDR	nGenes	Pathway Genes	Fold Enrichment (to the base, ? base 2 or 10)	Pathway	URL	Genes
3.18e-17	46	109	4.45	HIF-1 signaling pathway	http://www.genome.jp/kegg-bin/show_pathway?hsa04066	ALDOA,ALDOB,ALDOC,ANGPT2,CDKN1A,CDKN1B,EDN1,EGFR,EGLN1,EGLN3,EIF4E,EIF4EBP1,ELOC,ENO1,ENO2,ENO3,FLT1,GAPDH,HIF1A,HK1,HK2,HMOX1,IGF1R,IL6,INSR,LDHB,LDHC,LTBR,MAP2K1,MKNK1,MKNK2,PDK1,PFKFB3,PFKL,PFKP,PGK1,PIK3CB,PIK3R1,PLCG2,PRKCA,SERPINE1,SLC2A1,STAT3,TFRC,VEGFA,VHL
5.65e-09	26	68	4.03	Renal cell carcinoma	http://www.genome.jp/kegg-bin/show_pathway?hsa05211	CDKN1A,CRKL,EGLN1,EGLN3,ELOC,EPAS1,FLCN,HIF1A,JUN,MAP2K1,MET,NRAS,PAK2,PAK3,PDGFB,PIK3CB,PIK3R1,PRCC,RAC1,RBX1,SLC2A1,TGFA,TGFB1,TGFB3,VEGFA,VHL
3.18e-17	59	169	3.68	Protein processing in endoplasmic reticulum	http://www.genome.jp/kegg-bin/show_pathway?hsa04141	ATF4,ATF6,CALR,DDIT3,DERL1,DERL2,DNAJB1,DNAJB11,DNAJB2,DNAJC1,DNAJC10,DNAJC3,EDEM1,EDEM2,EDEM3,EIF2AK3,EIF2S1,ERLEC1,ERO1A,ERO1B,HERPUD1,HSP90B1,HSPA5,HSPA8,HSPH1,LMAN1,NGLY1,NSFL1C,OS9,P4HB,PDIA3,PDIA4,PDIA6,PPP1R15A,SEC23A,SEC23B,SEC24A,SEC24D,SEC31A,SEC61A1,SEC61G,SEC63,SEL1L,SELENOS,SIL1,SSR1,SSR3,STT3A,SYVN1,TRAM1,TXNDC5,UBE2D1,UBE2D2,UBE2J1,UBXN4,UBXN6,UGGT1,WFS1,XBP1
5.3e-08	26	75	3.65	Biosynthesis of amino acids	http://www.genome.jp/kegg-bin/show_pathway?hsa01230	ALDOA,ALDOB,ALDOC,ARG2,ASNS,ASS1,BCAT1,CTH,ENO1,ENO2,ENO3,GAPDH,GLUL,GOT1,GPT2,PFKL,PFKP,PGAM1,PGAM4,PGK1,PHGDH,PKM,PSAT1,SHMT2,TKTL1,TPI1
5.44e-10	34	100	3.58	AGE-RAGE signaling pathway in diabetic complications	http://www.genome.jp/kegg-bin/show_pathway?hsa04933	CCL2,CDKN1B,COL1A2,COL4A1,COL4A2,COL4A5,COL4A6,CXCL8,EDN1,EGR1,F3,FN1,IL1A,IL6,JUN,MMP2,NRAS,PIK3CB,PIK3R1,PIM1,PLCG2,PRKCA,PRKCZ,RAC1,SERPINE1,SMAD3,STAT3,STAT5B,TGFB1,TGFB3,TGFBR1,VEGFA,VEGFB,VEGFC
1.57e-09	41	142	3.04	Spinocerebellar ataxia	http://www.genome.jp/kegg-bin/show_pathway?hsa05017	ATG13,ATG14,ATP2A2,ATXN1,CACNA1A,FGF14,GRIN2D,GTF2B,ITPR1,ITPR2,KAT5,NFYA,NRBF2,OMA1,PIK3CB,PIK3R1,PIK3R4,PPIF,PRKCA,PSMA5,PSMA7,PSMB2,PSMB5,PSMB7,PSMC2,PSMC3,PSMD12,PSMD14,PSMD2,PSMD7,PSMD8,PSMD9,RB1CC1,RBPJ,RORA,SLC1A6,ULK1,VDAC1,VLDLR,WIPI1,XBP1
1.56e-08	39	141	2.91	Autophagy	http://www.genome.jp/kegg-bin/show_pathway?hsa04140	ATG13,ATG14,ATG4A,ATG5,ATG9A,BNIP3,CTSD,DAPK1,DAPK3,DDIT4,DEPTOR,EIF2AK3,EIF2S1,GABARAPL1,HIF1A,IGBP1,IGF1R,IRS2,ITPR1,MAP1LC3B,MAP1LC3B2,MAP2K1,NRAS,NRBF2,PIK3CB,PIK3R1,PIK3R4,RAB33B,RAB7A,RRAGA,RRAGC,RRAGD,RRAS,SH3GLB1,TBK1,ULK1,WDR41,WIPI1,ZFYVE1
6.54e-08	40	155	2.72	Non-alcoholic fatty liver disease	http://www.genome.jp/kegg-bin/show_pathway?hsa04932	ATF4,COX4I2,CXCL8,DDIT3,EIF2AK3,EIF2S1,FOS,IL1A,IL6,INSR,IRS2,JUN,LEPR,MLX,NDUFA1,NDUFA13,NDUFA5,NDUFB2,NDUFB3,NDUFB6,NDUFB7,NDUFB8,NDUFS2,NDUFS6,NDUFS7,NDUFS8,NDUFV3,PIK3CB,PIK3R1,PPARG,PRKAG2,RAC1,SDHC,SOCS3,TGFB1,UQCR10,UQCR11,UQCRC2,UQCRH,XBP1
3.77e-11	65	266	2.57	Parkinson disease	http://www.genome.jp/kegg-bin/show_pathway?hsa05012	ADORA2A,ATF4,ATF6,ATP5MC1,ATP5MC3,ATP5PF,ATP5PO,CALM3,COX4I2,DDIT3,DUSP1,EIF2AK3,EIF2S1,GNAI1,GNAL,GNAS,HSPA5,ITPR1,ITPR2,NDUFA1,NDUFA13,NDUFA5,NDUFB2,NDUFB3,NDUFB6,NDUFB7,NDUFB8,NDUFS2,NDUFS6,NDUFS7,NDUFS8,NDUFV3,PPIF,PSMA5,PSMA7,PSMB2,PSMB5,PSMB7,PSMC2,PSMC3,PSMD12,PSMD14,PSMD2,PSMD7,PSMD8,PSMD9,SDHC,TH,TRAP1,TUBA1B,TUBA1C,TUBB2A,TUBB3,TUBB6,TXN,UBA7,UBB,UBE2J1,UCHL1,UQCR10,UQCR11,UQCRC2,UQCRH,…
3.77e-11	66	272	2.56	Prion disease	http://www.genome.jp/kegg-bin/show_pathway?hsa05020	ATF2,ATF4,ATP5MC1,ATP5MC3,ATP5PF,ATP5PO,CAV1,COX4I2,CREB3,CREB3L2,CSNK2A2,DDIT3,EGR1,EIF2AK3,EIF2S1,FYN,GRIN2D,HSPA5,HSPA8,IL1A,IL6,ITPR1,ITPR2,NCF2,NDUFA1,NDUFA13,NDUFA5,NDUFB2,NDUFB3,NDUFB6,NDUFB7,NDUFB8,NDUFS2,NDUFS6,NDUFS7,NDUFS8,NDUFV3,PIK3CB,PIK3R1,PPIF,PSMA5,PSMA7,PSMB2,PSMB5,PSMB7,PSMC2,PSMC3,PSMD12,PSMD14,PSMD2,PSMD7,PSMD8,PSMD9,RAC1,RAC2,SDHC,TUBA1B,TUBA1C,TUBB2A,TUBB3,TUBB6,UQCR10,UQCR…
5.3e-08	48	203	2.49	Diabetic cardiomyopathy	http://www.genome.jp/kegg-bin/show_pathway?hsa05415	ATP2A2,ATP5MC1,ATP5MC3,ATP5PF,ATP5PO,COL1A2,COX4I2,CTSD,G6PD,GAPDH,GFPT1,GYS1,INSR,MMP2,NCF2,NDUFA1,NDUFA13,NDUFA5,NDUFB2,NDUFB3,NDUFB6,NDUFB7,NDUFB8,NDUFS2,NDUFS6,NDUFS7,NDUFS8,NDUFV3,PDK3,PIK3CB,PIK3R1,PPIF,PPP1CB,PRKCA,PRKCZ,RAC1,RAC2,SDHC,SLC2A1,SMAD3,TGFB1,TGFB3,TGFBR1,UQCR10,UQCR11,UQCRC2,UQCRH,VDAC1
2.11e-07	46	200	2.42	Focal adhesion	http://www.genome.jp/kegg-bin/show_pathway?hsa04510	ACTB,ARHGAP5,BIRC3,CAV1,COL1A2,COL4A1,COL4A2,COL4A5,COL4A6,COL6A3,COL9A1,CRKL,EGFR,FLNB,FLT1,FN1,FYN,IGF1R,ITGA10,ITGA2B,ITGA5,ITGB4,JUN,LAMB3,MAP2K1,MET,PAK2,PAK3,PARVB,PDGFB,PGF,PIK3CB,PIK3R1,PIP5K1A,PPP1CB,PRKCA,PXN,RAC1,RAC2,ROCK2,SPP1,THBS1,THBS4,VEGFA,VEGFB,VEGFC
1.75e-10	78	363	2.26	Amyotrophic lateral sclerosis	http://www.genome.jp/kegg-bin/show_pathway?hsa05014	ACTB,ALS2,ALYREF,ANG,ANXA7,ATF4,ATF6,ATG13,ATG14,ATP5MC1,ATP5MC3,ATP5PF,ATP5PO,CASP1,COX4I2,DCTN2,DDIT3,DERL1,DNAH11,EIF2AK3,EIF2S1,GRIN2D,HSPA5,MAP1LC3B,MAP1LC3B2,NDUFA1,NDUFA13,NDUFA5,NDUFB2,NDUFB3,NDUFB6,NDUFB7,NDUFB8,NDUFS2,NDUFS6,NDUFS7,NDUFS8,NDUFV3,NEFL,NRBF2,NUP58,NUP93,OPTN,PIK3R4,PSMA5,PSMA7,PSMB2,PSMB5,PSMB7,PSMC2,PSMC3,PSMD12,PSMD14,PSMD2,PSMD7,PSMD8,PSMD9,RAB5A,RAC1,RB1CC1,SDHC,TARDB…
6.88e-11	82	383	2.26	Alzheimer disease	http://www.genome.jp/kegg-bin/show_pathway?hsa05010	ADAM17,APP,ATF4,ATF6,ATG13,ATG14,ATP2A2,ATP5MC1,ATP5MC3,ATP5PF,ATP5PO,BACE2,CALM3,COX4I2,CSF1,CSNK2A2,DDIT3,EIF2AK3,EIF2S1,FZD1,FZD7,GAPDH,GRIN2D,IL1A,IL6,INSR,IRS2,ITPR1,ITPR2,LRP1,MAP2K1,NDUFA1,NDUFA13,NDUFA5,NDUFB2,NDUFB3,NDUFB6,NDUFB7,NDUFB8,NDUFS2,NDUFS6,NDUFS7,NDUFS8,NDUFV3,NRAS,NRBF2,PIK3CB,PIK3R1,PIK3R4,PPIF,PSMA5,PSMA7,PSMB2,PSMB5,PSMB7,PSMC2,PSMC3,PSMD12,PSMD14,PSMD2,PSMD7,PSMD8,PSMD9,P…
6.4e-08	63	306	2.17	Huntington disease	http://www.genome.jp/kegg-bin/show_pathway?hsa05016	ATG13,ATG14,ATP5MC1,ATP5MC3,ATP5PF,ATP5PO,CLTA,CLTC,COX4I2,CREB3,CREB3L2,DCTN2,DNAH11,ITPR1,NDUFA1,NDUFA13,NDUFA5,NDUFB2,NDUFB3,NDUFB6,NDUFB7,NDUFB8,NDUFS2,NDUFS6,NDUFS7,NDUFS8,NDUFV3,NRBF2,PIK3R4,POLR2F,POLR2J2,POLR2K,PPARG,PPARGC1A,PPIF,PSMA5,PSMA7,PSMB2,PSMB5,PSMB7,PSMC2,PSMC3,PSMD12,PSMD14,PSMD2,PSMD7,PSMD8,PSMD9,RB1CC1,SDHC,SOD2,TUBA1B,TUBA1C,TUBB2A,TUBB3,TUBB6,ULK1,UQCR10,UQCR11,UQCRC2,UQCR…
5.9e-13	109	530	2.17	Pathways in cancer	http://www.genome.jp/kegg-bin/show_pathway?hsa05200	BIRC3,BIRC5,BRCA2,CALM3,CCDC6,CDKN1A,CDKN1B,COL4A1,COL4A2,COL4A5,COL4A6,CRKL,CXCL8,CXCR4,DAPK1,DAPK3,EDN1,EGFR,EGLN1,EGLN3,ELOC,EPAS1,EPOR,FGF1,FGF3,FGF7,FGFR4,FN1,FOS,FZD1,FZD7,GADD45A,GADD45B,GNA13,GNAI1,GNAS,GNB2,GNG10,GNG5,GSTA3,GSTP1,HES1,HEY1,HIF1A,HMOX1,HSP90B1,IGF1R,IGF2,IL23A,IL4,IL6,IL6ST,ITGA2B,JAG1,JAG2,JAK1,JUN,KLK3,LAMB3,LPAR5,MAP2K1,MET,MMP1,MMP2,MSH2,NQO1,NRAS,PDGFB,PGF,PIK3CB,PIK…
3.77e-11	96	475	2.13	Pathways of neurodegeneration	http://www.genome.jp/kegg-bin/show_pathway?hsa05022	ALS2,APP,ATF4,ATF6,ATG13,ATG14,ATP2A2,ATP5MC1,ATP5MC3,ATP5PF,ATP5PO,ATXN1,CALM3,COX4I2,CSF1,CSNK2A2,DCTN2,DDIT3,DERL1,DNAH11,EIF2AK3,EIF2S1,FZD1,FZD7,GRIN2D,HSPA5,IL1A,IL6,ITPR1,ITPR2,MAP1LC3B,MAP1LC3B2,MAP2K1,NDUFA1,NDUFA13,NDUFA5,NDUFB2,NDUFB3,NDUFB6,NDUFB7,NDUFB8,NDUFS2,NDUFS6,NDUFS7,NDUFS8,NDUFV3,NEFL,NRAS,NRBF2,OPTN,PIK3R4,PPIF,PRKCA,PSMA5,PSMA7,PSMB2,PSMB5,PSMB7,PSMC2,PSMC3,PSMD12,PSMD14,PS…
4.23e-07	59	294	2.11	MAPK signaling pathway	http://www.genome.jp/kegg-bin/show_pathway?hsa04010	ANGPT2,ATF2,ATF4,CACNA1A,CRKL,CSF1,DDIT3,DUSP1,DUSP10,DUSP3,DUSP5,DUSP6,EFNA1,EFNA3,EGFR,FGF1,FGF3,FGF7,FGFR4,FLNB,FLT1,FOS,GADD45A,GADD45B,HSPA8,IGF1R,IGF2,IL1A,IL1RAP,INSR,JUN,JUND,MAP2K1,MAPK7,MET,MKNK1,MKNK2,NF1,NRAS,PAK2,PDGFB,PGF,PPM1B,PPP5C,PRKCA,PTPN7,PTPRR,RAC1,RAC2,RPS6KA2,RRAS,STK4,TGFA,TGFB1,TGFB3,TGFBR1,VEGFA,VEGFB,VEGFC
1.12e-07	69	354	2.05	PI3K-Akt signaling pathway	http://www.genome.jp/kegg-bin/show_pathway?hsa04151	ANGPT2,ATF2,ATF4,CDKN1A,CDKN1B,COL1A2,COL4A1,COL4A2,COL4A5,COL4A6,COL6A3,COL9A1,CREB3,CREB3L2,CSF1,CSF3,DDIT4,EFNA1,EFNA3,EGFR,EIF4B,EIF4E,EIF4EBP1,EPOR,FGF1,FGF3,FGF7,FGFR4,FLT1,FN1,FOXO3,GNB2,GNG10,GNG5,GYS1,HSP90B1,IGF1R,IGF2,IL4,IL6,INSR,ITGA10,ITGA2B,ITGA5,ITGB4,JAK1,LAMB3,LPAR5,MAP2K1,MCL1,MET,NRAS,OSMR,PDGFB,PGF,PIK3CB,PIK3R1,PPP2R2A,PPP2R5B,PRKCA,RAC1,SGK1,SPP1,TGFA,THBS1,THBS4,VEGFA,VEGF…
6.33e-07	208	1527	1.43	Metabolic pathways	http://www.genome.jp/kegg-bin/show_pathway?hsa01100	ACADSB,ACADVL,ACOT8,ACOX1,ACSL4,ACSS1,ADK,ADPRM,ADSS2,AGPAT2,AK1,AK2,AK4,AKR1C3,ALDH3B1,ALDOA,ALDOB,ALDOC,ALG2,AOC3,ARG2,ASNS,ASS1,ATP5MC1,ATP5MC3,ATP5ME,ATP5MG,ATP5PF,ATP5PO,ATP6V0B,ATP6V0E1,ATP6V1B1,ATP6V1D,B3GALNT1,B3GNT4,B4GALT2,B4GALT4,B4GALT5,BCAT1,BCKDHA,BPNT1,BPNT2,CA12,CA4,CA9,CAD,CDA,CERK,CHAC1,CHSY1,CKB,COX11,COX4I2,CSGALNACT1,CTH,CYP1A1,CYP26A1,CYP51A1,DDC,DEGS1,DHRS3,DPM2,DPYD,ELOVL1…
