# Supplementary material for: Defining hypoxia in cancer: A landmark evaluation of hypoxia gene expression signatures
Source: Cell Genom. 2025 Jan 31;5(2):100764. doi: 10.1016/j.xgen.2025.100764 (PMC11872601; doi:10.1016/j.xgen.2025.100764)
Supplement: Table S4. Summary score explanations, related to Figure 2 [file mmc5.xlsx]

## Sheet: Sheet1
Score	Explanation
Mean	The amount resulting from the addition all gene expression values from a signature and dividing by the number of genes within that signature
Median	Median is the middle gene expression value in a sorted list of expression values. If the signature has an even number of genes, it is the average of the middle two gene expression values
Mode	Mode is most frequent gene expression value in the signature
Midrange	Midrange is the arithmetic mean of the maximum and minimum gene expression values in the signature
Midhinge	Midhinge is the sum of the gene expression values in the first quartile (Q1) and the third quartile (Q3), divided by two. The formula is: (Q1 + Q3)/2
Trimean	Trimean is a weighted average of the median and the two quartiles (Q1 and Q3). The formula is: (Q1 + median * 2 + Q3) / 4
Interquartile range (IQR)	IQR is the difference between Q3 and Q1. The formula is: Q3-Q1
Interquartile mean (IQM)	IQM is calucated by discarding the lowest 25% and the highest 25% of gene expression values within a signature (i.e., values outside Q1 and Q3), and then calculating the arithmetic mean of the remaining data. Interquartile mean is also known as the midmean.
Gene set variation analysis (GSVA)	GSVA is a non-parametric, unsupervised method used to estimate variation of gene set enrichment through the samples of a gene expression dataset (a signature). It converts a gene-by-sample matrix into a gene-set-by-sample matrix, thereby assessing the differential expression of gene sets rather than individual genes. Further information can be found in: Hänzelmann S, Castelo R, Guinney J. GSVA: g…
Single-sample GSEA (ssGSEA)	ssGSEA determines the degree of absolute enrichment of gene sets in each sample of a genomic dataset. Unlike traditional Gene Set Enrichment Analysis, ssGSEA allows enrichment analysis at the individual sample level, facilitating comparisons of gene set activation across different conditions or treatments within the same sample. Further information can be found in: Barbie DA et al. Systematic RNA…
Normalised cumulative score (NCS)	This score is the same used by Bhandari et al. 2019 but normalised by the number of genes in the signature: "Tumors with the top 50% of mRNA abundance values for each gene in a signature were given a score of +1, and tumors with the bottom 50% of mRNA abundance values for that gene were given a score of –1." . Bhandari, V., Hoey, C., Liu, L.Y. et al. Molecular landmarks of tumor hypoxia across ca…
Median Absolute Deviation (MAD)	MAD is calculated by taking the median of the absolute differences between each data point and the overall median of the dataset
Average Absolute Deviation (AAD)	AAD is calculated by taking the average of the absolute differences between each data point. It is also known as the mean absolute deviation
Z-score	Z-score is calculated using the formula Z = (X - μ) / σ, where Z is the Z-score, X is the gene expression value being standardized, μ is the mean of the population, and σ is the standard deviation of the population
