# Supplementary material for: Defining hypoxia in cancer: A landmark evaluation of hypoxia gene expression signatures
Source: Cell Genom. 2025 Jan 31;5(2):100764. doi: 10.1016/j.xgen.2025.100764 (PMC11872601; doi:10.1016/j.xgen.2025.100764)
Supplement: Table S5. Cell-line samples from the GEO, related to Figure 3 [file mmc6.xlsx]

## Sheet: Sheet1
GEO_Title	GEO_Accession	GEO_SeriesID	GEO_PlatformID	Tissue type/Organ	Cell line	Status	Oxygen tension (%)	Time point (hours)	Genetic pertubation	Platform
MCF7_Normoxia_1	GSM71498	GSE3188	GPL96	Breast	MCF-7	Normoxia	21%O2	16h		[HG-U133A] Affymetrix Human Genome U133A Array
MCF7_Normoxia_2	GSM71499	GSE3188	GPL96	Breast	MCF-7	Normoxia	21%O2	16h		[HG-U133A] Affymetrix Human Genome U133A Array
MCF7_Normoxia_3	GSM71500	GSE3188	GPL96	Breast	MCF-7	Normoxia	21%O2	16h		[HG-U133A] Affymetrix Human Genome U133A Array
MCF7_Hypoxia_1	GSM71501	GSE3188	GPL96	Breast	MCF-7	Hypoxia	1%O2	16h		[HG-U133A] Affymetrix Human Genome U133A Array
MCF7_Hypoxia_2	GSM71502	GSE3188	GPL96	Breast	MCF-7	Hypoxia	1%O2	16h		[HG-U133A] Affymetrix Human Genome U133A Array
MCF7_Hypoxia_3	GSM71503	GSE3188	GPL96	Breast	MCF-7	Hypoxia	1%O2	16h		[HG-U133A] Affymetrix Human Genome U133A Array
MCF7_DMOG_1	GSM71504	GSE3188	GPL96	Breast	MCF-7	Mimicked hypoxia (DMOG 2mM) in Normoxia	21%O2	16h		[HG-U133A] Affymetrix Human Genome U133A Array
MCF7_DMOG_2	GSM71505	GSE3188	GPL96	Breast	MCF-7	Mimicked hypoxia (DMOG 2mM) in Normoxia	21%O2	16h		[HG-U133A] Affymetrix Human Genome U133A Array
MCF7_DMOG_3	GSM71506	GSE3188	GPL96	Breast	MCF-7	Mimicked hypoxia (DMOG 2mM) in Normoxia	21%O2	16h		[HG-U133A] Affymetrix Human Genome U133A Array
MCF7_Normoxia_2_Illumina	GSM71605	GSE3188	GPL2507	Breast	MCF-7	Normoxia	21%O2	16h		Sentrix Human-6 Expression BeadChip
MCF7_Normoxia_3_Illumina	GSM71607	GSE3188	GPL2507	Breast	MCF-7	Normoxia	21%O2	16h		Sentrix Human-6 Expression BeadChip
MCF7_Hypoxia_2_Illumina	GSM71609	GSE3188	GPL2507	Breast	MCF-7	Hypoxia	1%O2	16h		Sentrix Human-6 Expression BeadChip
MCF7_Hypoxia_3_Illumina	GSM71611	GSE3188	GPL2507	Breast	MCF-7	Hypoxia	1%O2	16h		Sentrix Human-6 Expression BeadChip
MCF7_DMOG_2_Illumina	GSM71615	GSE3188	GPL2507	Breast	MCF-7	Mimicked hypoxia (DMOG 2mM) in Normoxia	21%O2	16h		Sentrix Human-6 Expression BeadChip
MCF7_DMOG_3_Illumina	GSM71616	GSE3188	GPL2507	Breast	MCF-7	Mimicked hypoxia (DMOG 2mM) in Normoxia	21%O2	16h		Sentrix Human-6 Expression BeadChip
MCF7_OF_4_Illumina	GSM71659	GSE3188	GPL2507	Breast	MCF-7	Hypoxia	1%O2	16h		Sentrix Human-6 Expression BeadChip
MCF7_OF_5_Illumina	GSM71660	GSE3188	GPL2507	Breast	MCF-7	Hypoxia	1%O2	16h		Sentrix Human-6 Expression BeadChip
MCF7_OF_6_Illumina	GSM71661	GSE3188	GPL2507	Breast	MCF-7	Hypoxia	1%O2	16h		Sentrix Human-6 Expression BeadChip
MCF7_HIF1_4_Illumina	GSM71662	GSE3188	GPL2507	Breast	MCF-7	Hypoxia	1%O2	16h	HIF1a (KD)	Sentrix Human-6 Expression BeadChip
MCF7_HIF1_5_Illumina	GSM71663	GSE3188	GPL2507	Breast	MCF-7	Hypoxia	1%O2	16h	HIF1a (KD)	Sentrix Human-6 Expression BeadChip
MCF7_HIF1_6_Illumina	GSM71664	GSE3188	GPL2507	Breast	MCF-7	Hypoxia	1%O2	16h	HIF1a (KD)	Sentrix Human-6 Expression BeadChip
MCF7_HIF12_4_Illumina	GSM71668	GSE3188	GPL2507	Breast	MCF-7	Hypoxia	1%O2	16h	HIF1a (KD);HIF2a (KD)	Sentrix Human-6 Expression BeadChip
MCF7_HIF12_5_Illumina	GSM71669	GSE3188	GPL2507	Breast	MCF-7	Hypoxia	1%O2	16h	HIF1a (KD);HIF2a (KD)	Sentrix Human-6 Expression BeadChip
MCF7_HIF12_6_Illumina	GSM71670	GSE3188	GPL2507	Breast	MCF-7	Hypoxia	1%O2	16h	HIF1a (KD);HIF2a (KD)	Sentrix Human-6 Expression BeadChip
WT1 Nx	GSM3267597	GSE117036	GPL17077	Lung	A549	Normoxia	21%O2	24h		Agilent-039494 SurePrint G3 Human GE v2 8x60K Microarray 039381 (Probe Name version)
WT1 Hx	GSM3267598	GSE117036	GPL17077	Lung	A549	Hypoxia	1.2%O2	24h		Agilent-039494 SurePrint G3 Human GE v2 8x60K Microarray 039381 (Probe Name version)
WT2 Nx	GSM3267599	GSE117036	GPL17077	Lung	A549	Normoxia	21%O2	24h		Agilent-039494 SurePrint G3 Human GE v2 8x60K Microarray 039381 (Probe Name version)
WT2 Hx	GSM3267600	GSE117036	GPL17077	Lung	A549	Hypoxia	1.2%O2	24h		Agilent-039494 SurePrint G3 Human GE v2 8x60K Microarray 039381 (Probe Name version)
WT3 Nx	GSM3267603	GSE117036	GPL17077	Lung	A549	Normoxia	21%O2	24h		Agilent-039494 SurePrint G3 Human GE v2 8x60K Microarray 039381 (Probe Name version)
WT3 Hx	GSM3267604	GSE117036	GPL17077	Lung	A549	Hypoxia	1.2%O2	24h		Agilent-039494 SurePrint G3 Human GE v2 8x60K Microarray 039381 (Probe Name version)
A549 Nx2	GSM3267659	GSE117041	GPL17077	Lung	A549	Normoxia	21%O2	24h		Agilent-039494 SurePrint G3 Human GE v2 8x60K Microarray 039381 (Probe Name version)
A549 Nx1	GSM3267660	GSE117041	GPL17077	Lung	A549	Normoxia	21%O2	24h		Agilent-039494 SurePrint G3 Human GE v2 8x60K Microarray 039381 (Probe Name version)
A549 Hx1	GSM3267661	GSE117041	GPL17077	Lung	A549	Hypoxia	1.2%O2	24h		Agilent-039494 SurePrint G3 Human GE v2 8x60K Microarray 039381 (Probe Name version)
A549 Hx2	GSM3267662	GSE117041	GPL17077	Lung	A549	Hypoxia	1.2%O2	24h		Agilent-039494 SurePrint G3 Human GE v2 8x60K Microarray 039381 (Probe Name version)
HKC-8Normoxia21O2rep1	GSM3417844	GSE120886	GPL20301	Kidney	HKC8	Normoxia	21%O2	24h		Illumina HiSeq 4000 (Homo sapiens)
HKC-8Normoxia21O2rep2	GSM3417845	GSE120886	GPL20301	Kidney	HKC8	Normoxia	21%O2	24h		Illumina HiSeq 4000 (Homo sapiens)
HKC-8Normoxia21O2rep3	GSM3417846	GSE120886	GPL20301	Kidney	HKC8	Normoxia	21%O2	24h		Illumina HiSeq 4000 (Homo sapiens)
HKC8Hypoxia0.1O2rep1	GSM3417847	GSE120886	GPL20301	Kidney	HKC8	Hypoxia	0.1%O2	16h		Illumina HiSeq 4000 (Homo sapiens)
HKC8Hypoxia0.1O2rep2	GSM3417848	GSE120886	GPL20301	Kidney	HKC8	Hypoxia	0.1%O2	16h		Illumina HiSeq 4000 (Homo sapiens)
HKC8Hypoxia0.1O2rep3	GSM3417849	GSE120886	GPL20301	Kidney	HKC8	Hypoxia	0.1%O2	16h		Illumina HiSeq 4000 (Homo sapiens)
RCC4_VHL_Nx_1_Replacement	GSM3417850	GSE120886	GPL20301	Kidney	RCC4	Normoxia	21%O2	24h	VHL (VHL reintroduced)	Illumina HiSeq 4000 (Homo sapiens)
RCC4_VHL_Nx_2_Replacement	GSM3417851	GSE120886	GPL20301	Kidney	RCC4	Normoxia	21%O2	24h	VHL (VHL reintroduced)	Illumina HiSeq 4000 (Homo sapiens)
RCC4_VHL_Nx_3_Replacement	GSM3417852	GSE120886	GPL20301	Kidney	RCC4	Normoxia	21%O2	24h	VHL (VHL reintroduced)	Illumina HiSeq 4000 (Homo sapiens)
RCC4_VHL_Hx_1_Replacement	GSM3417853	GSE120886	GPL20301	Kidney	RCC4	Hypoxia	1%O2	24h	VHL (VHL reintroduced)	Illumina HiSeq 4000 (Homo sapiens)
RCC4_VHL_Hx_2_Replacement	GSM3417854	GSE120886	GPL20301	Kidney	RCC4	Hypoxia	1%O2	24h	VHL (VHL reintroduced)	Illumina HiSeq 4000 (Homo sapiens)
RCC4_VHL_Hx_3_Replacement	GSM3417855	GSE120886	GPL20301	Kidney	RCC4	Hypoxia	1%O2	24h	VHL (VHL reintroduced)	Illumina HiSeq 4000 (Homo sapiens)
HepG2_Normoxia_NA_Rep 1	GSM3417856	GSE120886	GPL20301	Liver	HepG2	Normoxia	21%O2	24h		Illumina HiSeq 4000 (Homo sapiens)
HepG2_Normoxia_NA_Rep 2	GSM3417857	GSE120886	GPL20301	Liver	HepG2	Normoxia	21%O2	24h		Illumina HiSeq 4000 (Homo sapiens)
HepG2_Normoxia_NA_Rep 3	GSM3417858	GSE120886	GPL20301	Liver	HepG2	Normoxia	21%O2	24h		Illumina HiSeq 4000 (Homo sapiens)
HepG2_16hrs 0.5% O2_NA_Rep 1	GSM3417859	GSE120886	GPL20301	Liver	HepG2	Hypoxia	0.5%O2	16h		Illumina HiSeq 4000 (Homo sapiens)
HepG2_16hrs 0.5% O2_NA_Rep 2	GSM3417860	GSE120886	GPL20301	Liver	HepG2	Hypoxia	0.5%O2	16h		Illumina HiSeq 4000 (Homo sapiens)
HepG2_16hrs 0.5% O2_NA_Rep 3	GSM3417861	GSE120886	GPL20301	Liver	HepG2	Hypoxia	0.5%O2	16h		Illumina HiSeq 4000 (Homo sapiens)
Cell line [HeLa O2]	GSM1869111	GSE72723	GPL10558	Cervical	HeLa	Normoxia	21%O2	24h		Illumina HumanHT-12 V4.0 expression beadchip
Cell line [HeLa Hyp]	GSM1869112	GSE72723	GPL10558	Cervical	HeLa	Hypoxia	0.2%O2	24h		Illumina HumanHT-12 V4.0 expression beadchip
Cell line [SW756 O2]	GSM1869113	GSE72723	GPL10558	Cervical	SW756	Normoxia	21%O2	24h		Illumina HumanHT-12 V4.0 expression beadchip
Cell line [SW756 Hyp]	GSM1869114	GSE72723	GPL10558	Cervical	SW756	Hypoxia	0.2%O2	24h		Illumina HumanHT-12 V4.0 expression beadchip
Cell line [C-33 A O2]	GSM1869115	GSE72723	GPL10558	Cervical	C-33	Normoxia	21%O2	24h		Illumina HumanHT-12 V4.0 expression beadchip
Cell line [C-33 A Hyp]	GSM1869116	GSE72723	GPL10558	Cervical	C-33	Hypoxia	0.2%O2	24h		Illumina HumanHT-12 V4.0 expression beadchip
Cell line [C-41 O2]	GSM1869117	GSE72723	GPL10558	Cervical	C-41	Normoxia	21%O2	24h		Illumina HumanHT-12 V4.0 expression beadchip
Cell line [C-41 Hyp]	GSM1869118	GSE72723	GPL10558	Cervical	C-41	Hypoxia	0.2%O2	24h		Illumina HumanHT-12 V4.0 expression beadchip
Cell line [ME-180 O2]	GSM1869119	GSE72723	GPL10558	Cervical	ME-180	Normoxia	21%O2	24h		Illumina HumanHT-12 V4.0 expression beadchip
Cell line [ME-180 Hyp]	GSM1869120	GSE72723	GPL10558	Cervical	ME-180	Hypoxia	0.2%O2	24h		Illumina HumanHT-12 V4.0 expression beadchip
Cell line [HT-3 O2]	GSM1869121	GSE72723	GPL10558	Cervical	HT-3	Normoxia	21%O2	24h		Illumina HumanHT-12 V4.0 expression beadchip
Cell line [HT-3 Hyp]	GSM1869122	GSE72723	GPL10558	Cervical	HT-3	Hypoxia	0.2%O2	24h		Illumina HumanHT-12 V4.0 expression beadchip
Cell line [SiHa O2]	GSM1869123	GSE72723	GPL6884	Cervical	SiHa	Normoxia	21%O2	24h		Illumina HumanWG-6 v3.0 expression beadchip
Cell line [SiHa Hyp]	GSM1869124	GSE72723	GPL6884	Cervical	SiHa	Hypoxia	0.2%O2	24h		Illumina HumanWG-6 v3.0 expression beadchip
Cell line [CaSki O2]	GSM1869125	GSE72723	GPL6884	Cervical	CaSki	Normoxia	21%O2	24h		Illumina HumanWG-6 v3.0 expression beadchip
Cell line [CaSki Hyp]	GSM1869126	GSE72723	GPL6884	Cervical	CaSki	Hypoxia	0.2%O2	24h		Illumina HumanWG-6 v3.0 expression beadchip
HeLa-normox	GSM897799	GSE36562	GPL6884	Cervical	HeLa	Normoxia	21%O2	24h		Illumina HumanWG-6 v3.0 expression beadchip
HeLa-hypox	GSM897800	GSE36562	GPL6884	Cervical	HeLa	Hypoxia	0.2%O2	24h		Illumina HumanWG-6 v3.0 expression beadchip
SiHa-normox	GSM897801	GSE36562	GPL6884	Cervical	SiHa	Normoxia	21%O2	24h		Illumina HumanWG-6 v3.0 expression beadchip
SiHa-hypox	GSM897802	GSE36562	GPL6884	Cervical	SiHa	Hypoxia	0.2%O2	24h		Illumina HumanWG-6 v3.0 expression beadchip
CaSki-normox	GSM897803	GSE36562	GPL6884	Cervical	CaSki	Normoxia	21%O2	24h		Illumina HumanWG-6 v3.0 expression beadchip
CaSki-hypox	GSM897804	GSE36562	GPL6884	Cervical	CaSki	Hypoxia	0.2%O2	24h		Illumina HumanWG-6 v3.0 expression beadchip
MDA-shCtrl-1	GSM1552671	GSE63562	GPL10558	Breast	MDA-MB-231	Normoxia	21%O2	72h		Illumina HumanHT-12 V4.0 expression beadchip
MDA-shCtrl-2	GSM1552672	GSE63562	GPL10558	Breast	MDA-MB-231	Normoxia	21%O2	72h		Illumina HumanHT-12 V4.0 expression beadchip
MDA-Hypoxia-shCtrl-1	GSM1552675	GSE63562	GPL10558	Breast	MDA-MB-231	Hypoxia	1%O2	72h		Illumina HumanHT-12 V4.0 expression beadchip
MDA-Hypoxia-shCtrl-2	GSM1552676	GSE63562	GPL10558	Breast	MDA-MB-231	Hypoxia	1%O2	72h		Illumina HumanHT-12 V4.0 expression beadchip
LM2-shCtrl-1	GSM1552679	GSE63562	GPL10558	Breast	LM2	Normoxia	21%O2	72h		Illumina HumanHT-12 V4.0 expression beadchip
LM2-shCtrl-2	GSM1552680	GSE63562	GPL10558	Breast	LM2	Normoxia	21%O2	72h		Illumina HumanHT-12 V4.0 expression beadchip
LM2-Hypoxia-shCtrl-1	GSM1552683	GSE63562	GPL10558	Breast	LM2	Hypoxia	1%O2	72h		Illumina HumanHT-12 V4.0 expression beadchip
LM2-Hypoxia-shCtrl-2	GSM1552684	GSE63562	GPL10558	Breast	LM2	Hypoxia	1%O2	72h		Illumina HumanHT-12 V4.0 expression beadchip
HepG2 hypoxia (0.5%O2) treatment 0h, biological rep1	GSM460669	GSE18494	GPL9419	Liver	HepG2	Normoxia	19%O2	12h		Affymetrix GeneChip Human Genome U133 Plus 2.0 Array [CDF: Hs133P_Hs_REFSEQ_10]
HepG2 hypoxia (0.5%O2) treatment 0h, biological rep2	GSM460670	GSE18494	GPL9419	Liver	HepG2	Normoxia	19%O2	12h		Affymetrix GeneChip Human Genome U133 Plus 2.0 Array [CDF: Hs133P_Hs_REFSEQ_10]
HepG2 hypoxia (0.5%O2) treatment 0h, biological rep3	GSM460671	GSE18494	GPL9419	Liver	HepG2	Normoxia	19%O2	12h		Affymetrix GeneChip Human Genome U133 Plus 2.0 Array [CDF: Hs133P_Hs_REFSEQ_10]
HepG2 hypoxia (0.5%O2) treatment 4h, biological rep1	GSM460672	GSE18494	GPL9419	Liver	HepG2	Hypoxia	0.5%O2	4h		Affymetrix GeneChip Human Genome U133 Plus 2.0 Array [CDF: Hs133P_Hs_REFSEQ_10]
HepG2 hypoxia (0.5%O2) treatment 4h, biological rep2	GSM460673	GSE18494	GPL9419	Liver	HepG2	Hypoxia	0.5%O2	4h		Affymetrix GeneChip Human Genome U133 Plus 2.0 Array [CDF: Hs133P_Hs_REFSEQ_10]
HepG2 hypoxia (0.5%O2) treatment 4h, biological rep3	GSM460674	GSE18494	GPL9419	Liver	HepG2	Hypoxia	0.5%O2	4h		Affymetrix GeneChip Human Genome U133 Plus 2.0 Array [CDF: Hs133P_Hs_REFSEQ_10]
HepG2 hypoxia (0.5%O2) treatment 8h, biological rep1	GSM460675	GSE18494	GPL9419	Liver	HepG2	Hypoxia	0.5%O2	8h		Affymetrix GeneChip Human Genome U133 Plus 2.0 Array [CDF: Hs133P_Hs_REFSEQ_10]
HepG2 hypoxia (0.5%O2) treatment 8h, biological rep2	GSM460676	GSE18494	GPL9419	Liver	HepG2	Hypoxia	0.5%O2	8h		Affymetrix GeneChip Human Genome U133 Plus 2.0 Array [CDF: Hs133P_Hs_REFSEQ_10]
HepG2 hypoxia (0.5%O2) treatment 8h, biological rep3	GSM460677	GSE18494	GPL9419	Liver	HepG2	Hypoxia	0.5%O2	8h		Affymetrix GeneChip Human Genome U133 Plus 2.0 Array [CDF: Hs133P_Hs_REFSEQ_10]
HepG2 hypoxia (0.5%O2) treatment 12h, biological rep1	GSM460678	GSE18494	GPL9419	Liver	HepG2	Hypoxia	0.5%O2	12h		Affymetrix GeneChip Human Genome U133 Plus 2.0 Array [CDF: Hs133P_Hs_REFSEQ_10]
HepG2 hypoxia (0.5%O2) treatment 12h, biological rep2	GSM460679	GSE18494	GPL9419	Liver	HepG2	Hypoxia	0.5%O2	12h		Affymetrix GeneChip Human Genome U133 Plus 2.0 Array [CDF: Hs133P_Hs_REFSEQ_10]
HepG2 hypoxia (0.5%O2) treatment 12h, biological rep3	GSM460680	GSE18494	GPL9419	Liver	HepG2	Hypoxia	0.5%O2	12h		Affymetrix GeneChip Human Genome U133 Plus 2.0 Array [CDF: Hs133P_Hs_REFSEQ_10]
U87 hypoxia (0.5%O2) treatment 0h, biological rep1	GSM460681	GSE18494	GPL9419	Brain	U87	Normoxia	19%O2	12h		Affymetrix GeneChip Human Genome U133 Plus 2.0 Array [CDF: Hs133P_Hs_REFSEQ_10]
U87 hypoxia (0.5%O2) treatment 0h, biological rep2	GSM460682	GSE18494	GPL9419	Brain	U87	Normoxia	19%O2	12h		Affymetrix GeneChip Human Genome U133 Plus 2.0 Array [CDF: Hs133P_Hs_REFSEQ_10]
U87 hypoxia (0.5%O2) treatment 0h, biological rep3	GSM460683	GSE18494	GPL9419	Brain	U87	Normoxia	19%O2	12h		Affymetrix GeneChip Human Genome U133 Plus 2.0 Array [CDF: Hs133P_Hs_REFSEQ_10]
U87 hypoxia (0.5%O2) treatment 4h, biological rep1	GSM460684	GSE18494	GPL9419	Brain	U87	Hypoxia	0.5%O2	4h		Affymetrix GeneChip Human Genome U133 Plus 2.0 Array [CDF: Hs133P_Hs_REFSEQ_10]
U87 hypoxia (0.5%O2) treatment 4h, biological rep2	GSM460685	GSE18494	GPL9419	Brain	U87	Hypoxia	0.5%O2	4h		Affymetrix GeneChip Human Genome U133 Plus 2.0 Array [CDF: Hs133P_Hs_REFSEQ_10]
U87 hypoxia (0.5%O2) treatment 4h, biological rep3	GSM460686	GSE18494	GPL9419	Brain	U87	Hypoxia	0.5%O2	4h		Affymetrix GeneChip Human Genome U133 Plus 2.0 Array [CDF: Hs133P_Hs_REFSEQ_10]
U87 hypoxia (0.5%O2) treatment 8h, biological rep1	GSM460687	GSE18494	GPL9419	Brain	U87	Hypoxia	0.5%O2	8h		Affymetrix GeneChip Human Genome U133 Plus 2.0 Array [CDF: Hs133P_Hs_REFSEQ_10]
U87 hypoxia (0.5%O2) treatment 8h, biological rep2	GSM460688	GSE18494	GPL9419	Brain	U87	Hypoxia	0.5%O2	8h		Affymetrix GeneChip Human Genome U133 Plus 2.0 Array [CDF: Hs133P_Hs_REFSEQ_10]
U87 hypoxia (0.5%O2) treatment 8h, biological rep3	GSM460689	GSE18494	GPL9419	Brain	U87	Hypoxia	0.5%O2	8h		Affymetrix GeneChip Human Genome U133 Plus 2.0 Array [CDF: Hs133P_Hs_REFSEQ_10]
U87 hypoxia (0.5%O2) treatment 12h, biological rep1	GSM460690	GSE18494	GPL9419	Brain	U87	Hypoxia	0.5%O2	12h		Affymetrix GeneChip Human Genome U133 Plus 2.0 Array [CDF: Hs133P_Hs_REFSEQ_10]
U87 hypoxia (0.5%O2) treatment 12h, biological rep2	GSM460691	GSE18494	GPL9419	Brain	U87	Hypoxia	0.5%O2	12h		Affymetrix GeneChip Human Genome U133 Plus 2.0 Array [CDF: Hs133P_Hs_REFSEQ_10]
U87 hypoxia (0.5%O2) treatment 12h, biological rep3	GSM460692	GSE18494	GPL9419	Brain	U87	Hypoxia	0.5%O2	12h		Affymetrix GeneChip Human Genome U133 Plus 2.0 Array [CDF: Hs133P_Hs_REFSEQ_10]
MB231 hypoxia (0.5%O2) treatment 0h, biological rep1	GSM460693	GSE18494	GPL9419	Breast	MDA-MB-231	Normoxia	19%O2	12h		Affymetrix GeneChip Human Genome U133 Plus 2.0 Array [CDF: Hs133P_Hs_REFSEQ_10]
MB231 hypoxia (0.5%O2) treatment 0h, biological rep2	GSM460694	GSE18494	GPL9419	Breast	MDA-MB-231	Normoxia	19%O2	12h		Affymetrix GeneChip Human Genome U133 Plus 2.0 Array [CDF: Hs133P_Hs_REFSEQ_10]
MB231 hypoxia (0.5%O2) treatment 0h, biological rep3	GSM460695	GSE18494	GPL9419	Breast	MDA-MB-231	Normoxia	19%O2	12h		Affymetrix GeneChip Human Genome U133 Plus 2.0 Array [CDF: Hs133P_Hs_REFSEQ_10]
MB231 hypoxia (0.5%O2) treatment 4h, biological rep1	GSM460696	GSE18494	GPL9419	Breast	MDA-MB-231	Hypoxia	0.5%O2	4h		Affymetrix GeneChip Human Genome U133 Plus 2.0 Array [CDF: Hs133P_Hs_REFSEQ_10]
MB231 hypoxia (0.5%O2) treatment 4h, biological rep2	GSM460697	GSE18494	GPL9419	Breast	MDA-MB-231	Hypoxia	0.5%O2	4h		Affymetrix GeneChip Human Genome U133 Plus 2.0 Array [CDF: Hs133P_Hs_REFSEQ_10]
MB231 hypoxia (0.5%O2) treatment 4h, biological rep3	GSM460698	GSE18494	GPL9419	Breast	MDA-MB-231	Hypoxia	0.5%O2	4h		Affymetrix GeneChip Human Genome U133 Plus 2.0 Array [CDF: Hs133P_Hs_REFSEQ_10]
MB231 hypoxia (0.5%O2) treatment 8h, biological rep1	GSM460699	GSE18494	GPL9419	Breast	MDA-MB-231	Hypoxia	0.5%O2	8h		Affymetrix GeneChip Human Genome U133 Plus 2.0 Array [CDF: Hs133P_Hs_REFSEQ_10]
MB231 hypoxia (0.5%O2) treatment 8h, biological rep2	GSM460700	GSE18494	GPL9419	Breast	MDA-MB-231	Hypoxia	0.5%O2	8h		Affymetrix GeneChip Human Genome U133 Plus 2.0 Array [CDF: Hs133P_Hs_REFSEQ_10]
MB231 hypoxia (0.5%O2) treatment 8h, biological rep3	GSM460701	GSE18494	GPL9419	Breast	MDA-MB-231	Hypoxia	0.5%O2	8h		Affymetrix GeneChip Human Genome U133 Plus 2.0 Array [CDF: Hs133P_Hs_REFSEQ_10]
MB231 hypoxia (0.5%O2) treatment 12h, biological rep1	GSM460702	GSE18494	GPL9419	Breast	MDA-MB-231	Hypoxia	0.5%O2	12h		Affymetrix GeneChip Human Genome U133 Plus 2.0 Array [CDF: Hs133P_Hs_REFSEQ_10]
MB231 hypoxia (0.5%O2) treatment 12h, biological rep2	GSM460703	GSE18494	GPL9419	Breast	MDA-MB-231	Hypoxia	0.5%O2	12h		Affymetrix GeneChip Human Genome U133 Plus 2.0 Array [CDF: Hs133P_Hs_REFSEQ_10]
MB231 hypoxia (0.5%O2) treatment 12h, biological rep3	GSM460704	GSE18494	GPL9419	Breast	MDA-MB-231	Hypoxia	0.5%O2	12h		Affymetrix GeneChip Human Genome U133 Plus 2.0 Array [CDF: Hs133P_Hs_REFSEQ_10]
HeLa_mock	GSM1331648	GSE55211	GPL14951	Cervical	HeLa	Normoxia	21%O2	24h		Illumina HumanHT-12 WG-DASL V4.0 R2 expression beadchip
HeLa_Normoxia	GSM1331650	GSE55211	GPL14951	Cervical	HeLa	Normoxia	21%O2	24h		Illumina HumanHT-12 WG-DASL V4.0 R2 expression beadchip
HeLa_Hypoxia (1% O2, 24 h)	GSM1331651	GSE55211	GPL14951	Cervical	HeLa	Hypoxia	1%O2	24h		Illumina HumanHT-12 WG-DASL V4.0 R2 expression beadchip
Huh-7_shGFP_Normoxia (6h, 12h)	GSM1331652	GSE55212	GPL14951	Liver	Huh-7	Normoxia	21%O2	24h		Illumina HumanHT-12 WG-DASL V4.0 R2 expression beadchip
Huh-7_shGFP_Hypoxia (1% O2, 6 h)	GSM1331653	GSE55212	GPL14951	Liver	Huh-7	Hypoxia	1%O2	6h		Illumina HumanHT-12 WG-DASL V4.0 R2 expression beadchip
Huh-7_shGFP_Hypoxia (1% O2, 12 h)	GSM1331654	GSE55212	GPL14951	Liver	Huh-7	Hypoxia	1%O2	12h		Illumina HumanHT-12 WG-DASL V4.0 R2 expression beadchip
Huh-7_shGFP_Normoxia (24h)	GSM1331662	GSE55212	GPL6884	Liver	Huh-7	Normoxia	21%O2	24h		Illumina HumanWG-6 v3.0 expression beadchip
Huh-7_shGFP_Hypoxia (1% O2, 24 h)	GSM1331663	GSE55212	GPL6884	Liver	Huh-7	Hypoxia	1%O2	24h		Illumina HumanWG-6 v3.0 expression beadchip
Huh-7_shGFP_Normoxia_1	GSM1444515	GSE59729	GPL10558	Liver	Huh-7	Normoxia	21%O2	24h		Illumina HumanHT-12 V4.0 expression beadchip
Huh-7_shGFP_Normoxia_2	GSM1444516	GSE59729	GPL10558	Liver	Huh-7	Normoxia	21%O2	24h		Illumina HumanHT-12 V4.0 expression beadchip
Huh-7_shGFP_Hypoxia_1 (1% O2, 3 h)	GSM1444517	GSE59729	GPL10558	Liver	Huh-7	Hypoxia	1%O2	3h		Illumina HumanHT-12 V4.0 expression beadchip
Huh-7_shGFP_Hypoxia_2 (1% O2, 3 h)	GSM1444518	GSE59729	GPL10558	Liver	Huh-7	Hypoxia	1%O2	3h		Illumina HumanHT-12 V4.0 expression beadchip
Huh-7_shGFP_Hypoxia_3 (1% O2, 3 h)	GSM1444519	GSE59729	GPL10558	Liver	Huh-7	Hypoxia	1%O2	3h		Illumina HumanHT-12 V4.0 expression beadchip
Huh-7_shGFP_Hypoxia_1 (1% O2, 6 h)	GSM1444523	GSE59729	GPL10558	Liver	Huh-7	Hypoxia	1%O2	6h		Illumina HumanHT-12 V4.0 expression beadchip
Huh-7_shGFP_Hypoxia_2 (1% O2, 6 h)	GSM1444524	GSE59729	GPL10558	Liver	Huh-7	Hypoxia	1%O2	6h		Illumina HumanHT-12 V4.0 expression beadchip
Huh-7_shGFP_Hypoxia_1 (1% O2, 12 h)	GSM1444529	GSE59729	GPL10558	Liver	Huh-7	Hypoxia	1%O2	12h		Illumina HumanHT-12 V4.0 expression beadchip
Huh-7_shGFP_Hypoxia_2 (1% O2, 12 h)	GSM1444530	GSE59729	GPL10558	Liver	Huh-7	Hypoxia	1%O2	12h		Illumina HumanHT-12 V4.0 expression beadchip
Huh-7_shGFP_Hypoxia_1 (1% O2, 24 h)	GSM1444535	GSE59729	GPL10558	Liver	Huh-7	Hypoxia	1%O2	24h		Illumina HumanHT-12 V4.0 expression beadchip
Huh-7_shGFP_Hypoxia_2 (1% O2, 24 h)	GSM1444536	GSE59729	GPL10558	Liver	Huh-7	Hypoxia	1%O2	24h		Illumina HumanHT-12 V4.0 expression beadchip
BT20_1percentO2	GSM3036632	GSE111653	GPL20301	Breast	BT20	Hypoxia	1%O2	24h		Illumina HiSeq 4000 (Homo sapiens)
BT20_20percentO2	GSM3036633	GSE111653	GPL20301	Breast	BT20	Normoxia	20%O2	24h		Illumina HiSeq 4000 (Homo sapiens)
BT474_1percentO2	GSM3036634	GSE111653	GPL20301	Breast	BT474	Hypoxia	1%O2	24h		Illumina HiSeq 4000 (Homo sapiens)
BT474_20percentO2	GSM3036635	GSE111653	GPL20301	Breast	BT474	Normoxia	20%O2	24h		Illumina HiSeq 4000 (Homo sapiens)
BT549_1percentO2	GSM3036636	GSE111653	GPL20301	Breast	BT549	Hypoxia	1%O2	24h		Illumina HiSeq 4000 (Homo sapiens)
BT549_20percentO2	GSM3036637	GSE111653	GPL20301	Breast	BT549	Normoxia	20%O2	24h		Illumina HiSeq 4000 (Homo sapiens)
CAMA1_1percentO2	GSM3036638	GSE111653	GPL20301	Breast	CAMA1	Hypoxia	1%O2	24h		Illumina HiSeq 4000 (Homo sapiens)
CAMA1_20percentO2	GSM3036639	GSE111653	GPL20301	Breast	CAMA1	Normoxia	20%O2	24h		Illumina HiSeq 4000 (Homo sapiens)
DU4475_1percentO2	GSM3036640	GSE111653	GPL20301	Breast	DU4475	Hypoxia	1%O2	24h		Illumina HiSeq 4000 (Homo sapiens)
DU4475_20percentO2	GSM3036641	GSE111653	GPL20301	Breast	DU4475	Normoxia	20%O2	24h		Illumina HiSeq 4000 (Homo sapiens)
HBL100_1percentO2	GSM3036642	GSE111653	GPL20301	Breast	HBL100	Hypoxia	1%O2	24h		Illumina HiSeq 4000 (Homo sapiens)
HBL100_20percentO2	GSM3036643	GSE111653	GPL20301	Breast	HBL100	Normoxia	20%O2	24h		Illumina HiSeq 4000 (Homo sapiens)
HCC1428_1percentO2	GSM3036644	GSE111653	GPL20301	Breast	HCC1428	Hypoxia	1%O2	24h		Illumina HiSeq 4000 (Homo sapiens)
HCC1428_20percentO2	GSM3036645	GSE111653	GPL20301	Breast	HCC1428	Normoxia	20%O2	24h		Illumina HiSeq 4000 (Homo sapiens)
HCC1569_1percentO2	GSM3036646	GSE111653	GPL20301	Breast	HCC1569	Hypoxia	1%O2	24h		Illumina HiSeq 4000 (Homo sapiens)
HCC1569_20percentO2	GSM3036647	GSE111653	GPL20301	Breast	HCC1569	Normoxia	20%O2	24h		Illumina HiSeq 4000 (Homo sapiens)
HCC1806_1percentO2	GSM3036648	GSE111653	GPL20301	Breast	HCC1806	Hypoxia	1%O2	24h		Illumina HiSeq 4000 (Homo sapiens)
HCC1806_20percentO2	GSM3036649	GSE111653	GPL20301	Breast	HCC1806	Normoxia	20%O2	24h		Illumina HiSeq 4000 (Homo sapiens)
HCC1937_1percentO2	GSM3036650	GSE111653	GPL20301	Breast	HCC1937	Hypoxia	1%O2	24h		Illumina HiSeq 4000 (Homo sapiens)
HCC1937_20percentO2	GSM3036651	GSE111653	GPL20301	Breast	HCC1937	Normoxia	20%O2	24h		Illumina HiSeq 4000 (Homo sapiens)
HCC38_1percentO2	GSM3036654	GSE111653	GPL20301	Breast	HCC38	Hypoxia	1%O2	24h		Illumina HiSeq 4000 (Homo sapiens)
HCC38_20percentO2	GSM3036655	GSE111653	GPL20301	Breast	HCC38	Normoxia	20%O2	24h		Illumina HiSeq 4000 (Homo sapiens)
HME2_1percentO2	GSM3036656	GSE111653	GPL20301	Breast	HME2	Hypoxia	1%O2	24h		Illumina HiSeq 4000 (Homo sapiens)
HME2_20percentO2	GSM3036657	GSE111653	GPL20301	Breast	HME2	Normoxia	20%O2	24h		Illumina HiSeq 4000 (Homo sapiens)
HS578T_1percentO2	GSM3036658	GSE111653	GPL20301	Breast	HS578T	Hypoxia	1%O2	24h		Illumina HiSeq 4000 (Homo sapiens)
HS578T_20percentO2	GSM3036659	GSE111653	GPL20301	Breast	HS578T	Normoxia	20%O2	24h		Illumina HiSeq 4000 (Homo sapiens)
htert-HME_1percentO2	GSM3036660	GSE111653	GPL20301	Breast	hTERT-HME	Hypoxia	1%O2	24h		Illumina HiSeq 4000 (Homo sapiens)
htert-HME_20percentO2	GSM3036661	GSE111653	GPL20301	Breast	hTERT-HME	Normoxia	20%O2	24h		Illumina HiSeq 4000 (Homo sapiens)
MCF10A_1percentO2	GSM3036662	GSE111653	GPL20301	Breast	MCF10A	Hypoxia	1%O2	24h		Illumina HiSeq 4000 (Homo sapiens)
MCF10A_20percentO2	GSM3036663	GSE111653	GPL20301	Breast	MCF10A	Normoxia	20%O2	24h		Illumina HiSeq 4000 (Homo sapiens)
MCF12A_1percentO2	GSM3036664	GSE111653	GPL20301	Breast	MCF12A	Hypoxia	1%O2	24h		Illumina HiSeq 4000 (Homo sapiens)
MCF12A_20percentO2	GSM3036665	GSE111653	GPL20301	Breast	MCF12A	Normoxia	20%O2	24h		Illumina HiSeq 4000 (Homo sapiens)
MCF-7_1percentO2	GSM3036666	GSE111653	GPL20301	Breast	MCF-7	Hypoxia	1%O2	24h		Illumina HiSeq 4000 (Homo sapiens)
MCF-7_20percentO2	GSM3036667	GSE111653	GPL20301	Breast	MCF-7	Normoxia	20%O2	24h		Illumina HiSeq 4000 (Homo sapiens)
MDA-MB-157_1percentO2	GSM3036668	GSE111653	GPL20301	Breast	MDA-MB-157	Hypoxia	1%O2	24h		Illumina HiSeq 4000 (Homo sapiens)
MDA-MB-157_20percentO2	GSM3036669	GSE111653	GPL20301	Breast	MDA-MB-157	Normoxia	20%O2	24h		Illumina HiSeq 4000 (Homo sapiens)
MDA_MB_175_1percentO2	GSM3036670	GSE111653	GPL20301	Breast	MDA-MB-175	Hypoxia	1%O2	24h		Illumina HiSeq 4000 (Homo sapiens)
MDA-MB-175_20percentO2	GSM3036671	GSE111653	GPL20301	Breast	MDA-MB-175	Normoxia	20%O2	24h		Illumina HiSeq 4000 (Homo sapiens)
MDA-MB-231-PSOC_1percentO2	GSM3036672	GSE111653	GPL20301	Breast	MDA-MB-231-PSOC	Hypoxia	1%O2	24h		Illumina HiSeq 4000 (Homo sapiens)
MDA-MB-231-PSOC_20percentO2	GSM3036673	GSE111653	GPL20301	Breast	MDA-MB-231-PSOC	Normoxia	20%O2	24h		Illumina HiSeq 4000 (Homo sapiens)
MDAMB436_1percentO2	GSM3036674	GSE111653	GPL20301	Breast	MDA-MB-436	Hypoxia	1%O2	24h		Illumina HiSeq 4000 (Homo sapiens)
MDAMB436_20percentO2	GSM3036675	GSE111653	GPL20301	Breast	MDA-MB-436	Normoxia	20%O2	24h		Illumina HiSeq 4000 (Homo sapiens)
MDA-MB-468_1percentO2	GSM3036676	GSE111653	GPL20301	Breast	MDA-MB-468	Hypoxia	1%O2	24h		Illumina HiSeq 4000 (Homo sapiens)
MDA-MB-468_20percentO2	GSM3036677	GSE111653	GPL20301	Breast	MDA-MB-468	Normoxia	20%O2	24h		Illumina HiSeq 4000 (Homo sapiens)
SKBR3_1percentO2	GSM3036678	GSE111653	GPL20301	Breast	SKBR3	Hypoxia	1%O2	24h		Illumina HiSeq 4000 (Homo sapiens)
SKBR3_20percentO2	GSM3036679	GSE111653	GPL20301	Breast	SKBR3	Normoxia	20%O2	24h		Illumina HiSeq 4000 (Homo sapiens)
SUM1315_1percentO2	GSM3036680	GSE111653	GPL20301	Breast	SUM1315	Hypoxia	1%O2	24h		Illumina HiSeq 4000 (Homo sapiens)
SUM1315_20percentO2	GSM3036681	GSE111653	GPL20301	Breast	SUM1315	Normoxia	20%O2	24h		Illumina HiSeq 4000 (Homo sapiens)
SUM149_1percentO2	GSM3036682	GSE111653	GPL20301	Breast	SUM149	Hypoxia	1%O2	24h		Illumina HiSeq 4000 (Homo sapiens)
SUM149_20percentO2	GSM3036683	GSE111653	GPL20301	Breast	SUM149	Normoxia	20%O2	24h		Illumina HiSeq 4000 (Homo sapiens)
SUM159_1percentO2	GSM3036684	GSE111653	GPL20301	Breast	SUM159	Hypoxia	1%O2	24h		Illumina HiSeq 4000 (Homo sapiens)
SUM159_20percentO2	GSM3036685	GSE111653	GPL20301	Breast	SUM159	Normoxia	20%O2	24h		Illumina HiSeq 4000 (Homo sapiens)
SUM185_1percentO2	GSM3036686	GSE111653	GPL20301	Breast	SUM185	Hypoxia	1%O2	24h		Illumina HiSeq 4000 (Homo sapiens)
SUM185_20percentO2	GSM3036687	GSE111653	GPL20301	Breast	SUM185	Normoxia	20%O2	24h		Illumina HiSeq 4000 (Homo sapiens)
Sum225CWN_1percentO2	GSM3036688	GSE111653	GPL20301	Breast	SUM225CWN	Hypoxia	1%O2	24h		Illumina HiSeq 4000 (Homo sapiens)
Sum225CWN_20percentO2	GSM3036689	GSE111653	GPL20301	Breast	SUM225CWN	Normoxia	20%O2	24h		Illumina HiSeq 4000 (Homo sapiens)
SUM229_1percentO2	GSM3036690	GSE111653	GPL20301	Breast	SUM229	Hypoxia	1%O2	24h		Illumina HiSeq 4000 (Homo sapiens)
SUM229_20percentO2	GSM3036691	GSE111653	GPL20301	Breast	SUM229	Normoxia	20%O2	24h		Illumina HiSeq 4000 (Homo sapiens)
T47D_1percentO2	GSM3036692	GSE111653	GPL20301	Breast	T-47D	Hypoxia	1%O2	24h		Illumina HiSeq 4000 (Homo sapiens)
T47D_20percentO2	GSM3036693	GSE111653	GPL20301	Breast	T-47D	Normoxia	20%O2	24h		Illumina HiSeq 4000 (Homo sapiens)
ZR-75-1_1percentO2	GSM3036694	GSE111653	GPL20301	Breast	ZR-75-1	Hypoxia	1%O2	24h		Illumina HiSeq 4000 (Homo sapiens)
ZR-75-1_20percentO2	GSM3036695	GSE111653	GPL20301	Breast	ZR-75-1	Normoxia	20%O2	24h		Illumina HiSeq 4000 (Homo sapiens)
shControl, normal growth, replicate 1	GSM933283	GSE38061	GPL6244	Colorectal	HCT116	Normoxia	21%O2	24h		[HuGene-1_0-st] Affymetrix Human Gene 1.0 ST Array [transcript (gene) version]
shControl, normal growth, replicate 2	GSM933284	GSE38061	GPL6244	Colorectal	HCT116	Normoxia	21%O2	24h		[HuGene-1_0-st] Affymetrix Human Gene 1.0 ST Array [transcript (gene) version]
shControl, normal growth, replicate 3	GSM933285	GSE38061	GPL6244	Colorectal	HCT116	Normoxia	21%O2	24h		[HuGene-1_0-st] Affymetrix Human Gene 1.0 ST Array [transcript (gene) version]
shControl, DMSO, replicate 1	GSM933292	GSE38061	GPL6244	Colorectal	HCT116	Normoxia	21%O2	24h		[HuGene-1_0-st] Affymetrix Human Gene 1.0 ST Array [transcript (gene) version]
shControl, DMSO, replicate 2	GSM933293	GSE38061	GPL6244	Colorectal	HCT116	Normoxia	21%O2	24h		[HuGene-1_0-st] Affymetrix Human Gene 1.0 ST Array [transcript (gene) version]
shControl, hypoxia, replicate 1	GSM933315	GSE38061	GPL6244	Colorectal	HCT116	Hypoxia	1%O2	24h		[HuGene-1_0-st] Affymetrix Human Gene 1.0 ST Array [transcript (gene) version]
shControl, hypoxia, replicate 2	GSM933316	GSE38061	GPL6244	Colorectal	HCT116	Hypoxia	1%O2	24h		[HuGene-1_0-st] Affymetrix Human Gene 1.0 ST Array [transcript (gene) version]
37NormTotal	GSM2791560	GSE104193	GPL11154	Breast	MCF10A	Normoxia	21%O2	24h		Illumina HiSeq 2000 (Homo sapiens)
38HipTotal	GSM2791561	GSE104193	GPL11154	Breast	MCF10A	Hypoxia	0.5%O2	24h		Illumina HiSeq 2000 (Homo sapiens)
37NormPoly	GSM2791564	GSE104193	GPL11154	Breast	MCF10A	Normoxia	21%O2	24h		Illumina HiSeq 2000 (Homo sapiens)
38HipPoly	GSM2791565	GSE104193	GPL11154	Breast	MCF10A	Hypoxia	0.5%O2	24h		Illumina HiSeq 2000 (Homo sapiens)
41NormTotal	GSM2791568	GSE104193	GPL11154	Breast	MCF10A	Normoxia	21%O2	24h		Illumina HiSeq 2000 (Homo sapiens)
42HipTotal	GSM2791569	GSE104193	GPL11154	Breast	MCF10A	Hypoxia	0.5%O2	24h		Illumina HiSeq 2000 (Homo sapiens)
41NormPoly	GSM2791572	GSE104193	GPL11154	Breast	MCF10A	Normoxia	21%O2	24h		Illumina HiSeq 2000 (Homo sapiens)
42HipPoly	GSM2791573	GSE104193	GPL11154	Breast	MCF10A	Hypoxia	0.5%O2	24h		Illumina HiSeq 2000 (Homo sapiens)
65N_Total	GSM2791576	GSE104193	GPL11154	Breast	MDA-MB-231	Normoxia	21%O2	24h		Illumina HiSeq 2000 (Homo sapiens)
66H_Total	GSM2791577	GSE104193	GPL11154	Breast	MDA-MB-231	Hypoxia	0.5%O2	24h		Illumina HiSeq 2000 (Homo sapiens)
65N_Poly	GSM2791580	GSE104193	GPL11154	Breast	MDA-MB-231	Normoxia	21%O2	24h		Illumina HiSeq 2000 (Homo sapiens)
66H_Poly	GSM2791581	GSE104193	GPL11154	Breast	MDA-MB-231	Hypoxia	0.5%O2	24h		Illumina HiSeq 2000 (Homo sapiens)
81N_Total	GSM2791584	GSE104193	GPL11154	Breast	MDA-MB-231	Normoxia	21%O2	24h		Illumina HiSeq 2000 (Homo sapiens)
82H_Total	GSM2791585	GSE104193	GPL11154	Breast	MDA-MB-231	Hypoxia	0.5%O2	24h		Illumina HiSeq 2000 (Homo sapiens)
81N_Poly	GSM2791588	GSE104193	GPL11154	Breast	MDA-MB-231	Normoxia	21%O2	24h		Illumina HiSeq 2000 (Homo sapiens)
82H_Poly	GSM2791589	GSE104193	GPL11154	Breast	MDA-MB-231	Hypoxia	0.5%O2	24h		Illumina HiSeq 2000 (Homo sapiens)
PC3_RNA-Seq_siCtrl_Normoxia_rep1	GSM3145517	GSE106305	GPL11154	Prostate	PC-3	Normoxia	21%O2	24h		Illumina HiSeq 2000 (Homo sapiens)
PC3_RNA-Seq_siCtrl_Normoxia_rep2	GSM3145518	GSE106305	GPL11154	Prostate	PC-3	Normoxia	21%O2	24h		Illumina HiSeq 2000 (Homo sapiens)
PC3_RNA-Seq_siCtrl_Hypoxia_rep1	GSM3145521	GSE106305	GPL11154	Prostate	PC-3	Hypoxia	0.2%O2	24h		Illumina HiSeq 2000 (Homo sapiens)
PC3_RNA-Seq_siCtrl_Hypoxia_rep2	GSM3145522	GSE106305	GPL11154	Prostate	PC-3	Hypoxia	0.2%O2	24h		Illumina HiSeq 2000 (Homo sapiens)
LNCaP_RNA-Seq_Empty_Vector_Normoxia_rep1	GSM3145509	GSE106305	GPL18573	Prostate	LNCaP	Normoxia	21%O2	24h		Illumina NextSeq 500 (Homo sapiens)
LNCaP_RNA-Seq_Empty_Vector_Normoxia_rep2	GSM3145510	GSE106305	GPL18573	Prostate	LNCaP	Normoxia	21%O2	24h		Illumina NextSeq 500 (Homo sapiens)
LNCaP_RNA-Seq_Empty_Vector_Hypoxia_rep1	GSM3145513	GSE106305	GPL18573	Prostate	LNCaP	Hypoxia	0.2%O2	24h		Illumina NextSeq 500 (Homo sapiens)
LNCaP_RNA-Seq_Empty_Vector_Hypoxia_rep2	GSM3145514	GSE106305	GPL18573	Prostate	LNCaP	Hypoxia	0.2%O2	24h		Illumina NextSeq 500 (Homo sapiens)
MCF7 Normoxia No Treatment, Replicate 1	GSM2392640	GSE89891	GPL10558	Breast	MCF-7	Normoxia	21%O2	24h		Illumina HumanHT-12 V4.0 expression beadchip
MCF7 Normoxia No Treatment, Replicate 2	GSM2392641	GSE89891	GPL10558	Breast	MCF-7	Normoxia	21%O2	24h		Illumina HumanHT-12 V4.0 expression beadchip
MCF7 Normoxia No Treatment, Replicate 4	GSM2392642	GSE89891	GPL10558	Breast	MCF-7	Normoxia	21%O2	24h		Illumina HumanHT-12 V4.0 expression beadchip
MCF7 Normoxia DMSO, Replicate 1	GSM2392643	GSE89891	GPL10558	Breast	MCF-7	Normoxia	21%O2	24h		Illumina HumanHT-12 V4.0 expression beadchip
MCF7 Normoxia DMSO, Replicate 3	GSM2392644	GSE89891	GPL10558	Breast	MCF-7	Normoxia	21%O2	24h		Illumina HumanHT-12 V4.0 expression beadchip
MCF7 Normoxia DMSO, Replicate 4	GSM2392645	GSE89891	GPL10558	Breast	MCF-7	Normoxia	21%O2	24h		Illumina HumanHT-12 V4.0 expression beadchip
MCF7 4h Hypoxia No Treatment, Replicate 2	GSM2392649	GSE89891	GPL10558	Breast	MCF-7	Hypoxia	1%O2	4h		Illumina HumanHT-12 V4.0 expression beadchip
MCF7 4h Hypoxia No Treatment, Replicate 3	GSM2392650	GSE89891	GPL10558	Breast	MCF-7	Hypoxia	1%O2	4h		Illumina HumanHT-12 V4.0 expression beadchip
MCF7 4h Hypoxia No Treatment, Replicate 4	GSM2392651	GSE89891	GPL10558	Breast	MCF-7	Hypoxia	1%O2	4h		Illumina HumanHT-12 V4.0 expression beadchip
MCF7 4h Hypoxia DMSO, Replicate 1	GSM2392652	GSE89891	GPL10558	Breast	MCF-7	Hypoxia	1%O2	4h		Illumina HumanHT-12 V4.0 expression beadchip
MCF7 4h Hypoxia DMSO, Replicate 3	GSM2392653	GSE89891	GPL10558	Breast	MCF-7	Hypoxia	1%O2	4h		Illumina HumanHT-12 V4.0 expression beadchip
MCF7 4h Hypoxia DMSO, Replicate 4	GSM2392654	GSE89891	GPL10558	Breast	MCF-7	Hypoxia	1%O2	4h		Illumina HumanHT-12 V4.0 expression beadchip
MCF7 24h Hypoxia No Treatment, Replicate 1	GSM2392658	GSE89891	GPL10558	Breast	MCF-7	Hypoxia	1%O2	24h		Illumina HumanHT-12 V4.0 expression beadchip
MCF7 24h Hypoxia No Treatment, Replicate 2	GSM2392659	GSE89891	GPL10558	Breast	MCF-7	Hypoxia	1%O2	24h		Illumina HumanHT-12 V4.0 expression beadchip
MCF7 24h Hypoxia No Treatment, Replicate 4	GSM2392660	GSE89891	GPL10558	Breast	MCF-7	Hypoxia	1%O2	24h		Illumina HumanHT-12 V4.0 expression beadchip
MCF7 24h Hypoxia DMSO, Replicate 1	GSM2392661	GSE89891	GPL10558	Breast	MCF-7	Hypoxia	1%O2	24h		Illumina HumanHT-12 V4.0 expression beadchip
MCF7 24h Hypoxia DMSO, Replicate 2	GSM2392662	GSE89891	GPL10558	Breast	MCF-7	Hypoxia	1%O2	24h		Illumina HumanHT-12 V4.0 expression beadchip
MCF7 24h Hypoxia DMSO, Replicate 4	GSM2392663	GSE89891	GPL10558	Breast	MCF-7	Hypoxia	1%O2	24h		Illumina HumanHT-12 V4.0 expression beadchip
PC_H1	GSM1280332	GSE53012	GPL570	Prostate	PC-3	Hypoxia	1%O2	72h		[HG-U133_Plus_2] Affymetrix Human Genome U133 Plus 2.0 Array
PC_H2	GSM1280333	GSE53012	GPL570	Prostate	PC-3	Hypoxia	1%O2	72h		[HG-U133_Plus_2] Affymetrix Human Genome U133 Plus 2.0 Array
PC_H3	GSM1280334	GSE53012	GPL570	Prostate	PC-3	Hypoxia	1%O2	72h		[HG-U133_Plus_2] Affymetrix Human Genome U133 Plus 2.0 Array
PC_K1	GSM1280335	GSE53012	GPL570	Prostate	PC-3	Normoxia	21%O2	72h		[HG-U133_Plus_2] Affymetrix Human Genome U133 Plus 2.0 Array
PC_K2	GSM1280336	GSE53012	GPL570	Prostate	PC-3	Normoxia	21%O2	72h		[HG-U133_Plus_2] Affymetrix Human Genome U133 Plus 2.0 Array
PC_K3	GSM1280337	GSE53012	GPL570	Prostate	PC-3	Normoxia	21%O2	72h		[HG-U133_Plus_2] Affymetrix Human Genome U133 Plus 2.0 Array
SK_H1	GSM1280341	GSE53012	GPL570	Ovarian	SK-OV-3	Hypoxia	1%O2	72h		[HG-U133_Plus_2] Affymetrix Human Genome U133 Plus 2.0 Array
SK_H2	GSM1280342	GSE53012	GPL570	Ovarian	SK-OV-3	Hypoxia	1%O2	72h		[HG-U133_Plus_2] Affymetrix Human Genome U133 Plus 2.0 Array
SK_H3	GSM1280343	GSE53012	GPL570	Ovarian	SK-OV-3	Hypoxia	1%O2	72h		[HG-U133_Plus_2] Affymetrix Human Genome U133 Plus 2.0 Array
SK_K1	GSM1280344	GSE53012	GPL570	Ovarian	SK-OV-3	Normoxia	21%O2	72h		[HG-U133_Plus_2] Affymetrix Human Genome U133 Plus 2.0 Array
SK_K2	GSM1280345	GSE53012	GPL570	Ovarian	SK-OV-3	Normoxia	21%O2	72h		[HG-U133_Plus_2] Affymetrix Human Genome U133 Plus 2.0 Array
SK_K3	GSM1280346	GSE53012	GPL570	Ovarian	SK-OV-3	Normoxia	21%O2	72h		[HG-U133_Plus_2] Affymetrix Human Genome U133 Plus 2.0 Array
WM_H1	GSM1280350	GSE53012	GPL570	Skin	WM793B	Hypoxia	1%O2	72h		[HG-U133_Plus_2] Affymetrix Human Genome U133 Plus 2.0 Array
WM_H2	GSM1280351	GSE53012	GPL570	Skin	WM793B	Hypoxia	1%O2	72h		[HG-U133_Plus_2] Affymetrix Human Genome U133 Plus 2.0 Array
WM_H3	GSM1280352	GSE53012	GPL570	Skin	WM793B	Hypoxia	1%O2	72h		[HG-U133_Plus_2] Affymetrix Human Genome U133 Plus 2.0 Array
WM_K1	GSM1280353	GSE53012	GPL570	Skin	WM793B	Normoxia	21%O2	72h		[HG-U133_Plus_2] Affymetrix Human Genome U133 Plus 2.0 Array
WM_K2	GSM1280354	GSE53012	GPL570	Skin	WM793B	Normoxia	21%O2	72h		[HG-U133_Plus_2] Affymetrix Human Genome U133 Plus 2.0 Array
WM_K3	GSM1280355	GSE53012	GPL570	Skin	WM793B	Normoxia	21%O2	72h		[HG-U133_Plus_2] Affymetrix Human Genome U133 Plus 2.0 Array
HCT116-Normoxia-1	GSM1021500	GSE41666	GPL10558	Colorectal	HCT116	Normoxia	21%O2	24h		Illumina HumanHT-12 V4.0 expression beadchip
HCT116-Anoxia-1	GSM1021503	GSE41666	GPL10558	Colorectal	HCT116	Hypoxia	0%O2	24h		Illumina HumanHT-12 V4.0 expression beadchip
HepG2-Normoxia-1	GSM1021504	GSE41666	GPL10558	Liver	HepG2	Normoxia	21%O2	24h		Illumina HumanHT-12 V4.0 expression beadchip
HepG2-Anoxia-1	GSM1021507	GSE41666	GPL10558	Liver	HepG2	Hypoxia	0%O2	24h		Illumina HumanHT-12 V4.0 expression beadchip
HCT116-Normoxia-2	GSM1021508	GSE41666	GPL10558	Colorectal	HCT116	Normoxia	21%O2	24h		Illumina HumanHT-12 V4.0 expression beadchip
HCT116-Anoxia-2	GSM1021511	GSE41666	GPL10558	Colorectal	HCT116	Hypoxia	0%O2	24h		Illumina HumanHT-12 V4.0 expression beadchip
HepG2-Normoxia-2	GSM1021512	GSE41666	GPL10558	Liver	HepG2	Normoxia	21%O2	24h		Illumina HumanHT-12 V4.0 expression beadchip
HepG2-Anoxia-2	GSM1021515	GSE41666	GPL10558	Liver	HepG2	Hypoxia	0%O2	24h		Illumina HumanHT-12 V4.0 expression beadchip
HCT116-Normoxia-3	GSM1021516	GSE41666	GPL10558	Colorectal	HCT116	Normoxia	21%O2	24h		Illumina HumanHT-12 V4.0 expression beadchip
HCT116-Anoxia-3	GSM1021519	GSE41666	GPL10558	Colorectal	HCT116	Hypoxia	0%O2	24h		Illumina HumanHT-12 V4.0 expression beadchip
HepG2-Normoxia-3	GSM1021520	GSE41666	GPL10558	Liver	HepG2	Normoxia	21%O2	24h		Illumina HumanHT-12 V4.0 expression beadchip
HepG2-Anoxia-3	GSM1021523	GSE41666	GPL10558	Liver	HepG2	Hypoxia	0%O2	24h		Illumina HumanHT-12 V4.0 expression beadchip
cell line DU145 normoxia control, 0 hour timepoint	GSM1018170	GSE41491	GPL14877	Prostate	DU145	Normoxia	21%O2	24h		Affymetrix Human Genome U133 Plus 2.0 Array [Brainarray Version 13, HGU133Plus2_Hs_ENTREZG]
cell line DU145 1 hour hypoxia timepoint	GSM1018171	GSE41491	GPL14877	Prostate	DU145	Hypoxia	0%O2	1h		Affymetrix Human Genome U133 Plus 2.0 Array [Brainarray Version 13, HGU133Plus2_Hs_ENTREZG]
cell line DU145 2 hour hypoxia timepoint	GSM1018172	GSE41491	GPL14877	Prostate	DU145	Hypoxia	0%O2	2h		Affymetrix Human Genome U133 Plus 2.0 Array [Brainarray Version 13, HGU133Plus2_Hs_ENTREZG]
cell line DU145 4 hour hypoxia timepoint	GSM1018173	GSE41491	GPL14877	Prostate	DU145	Hypoxia	0%O2	4h		Affymetrix Human Genome U133 Plus 2.0 Array [Brainarray Version 13, HGU133Plus2_Hs_ENTREZG]
cell line DU145 8 hour hypoxia timepoint	GSM1018174	GSE41491	GPL14877	Prostate	DU145	Hypoxia	0%O2	8h		Affymetrix Human Genome U133 Plus 2.0 Array [Brainarray Version 13, HGU133Plus2_Hs_ENTREZG]
cell line DU145 12 hour hypoxia timepoint	GSM1018175	GSE41491	GPL14877	Prostate	DU145	Hypoxia	0%O2	12h		Affymetrix Human Genome U133 Plus 2.0 Array [Brainarray Version 13, HGU133Plus2_Hs_ENTREZG]
cell line DU145 16 hour hypoxia timepoint	GSM1018176	GSE41491	GPL14877	Prostate	DU145	Hypoxia	0%O2	16h		Affymetrix Human Genome U133 Plus 2.0 Array [Brainarray Version 13, HGU133Plus2_Hs_ENTREZG]
cell line DU145 24 hour hypoxia timepoint	GSM1018177	GSE41491	GPL14877	Prostate	DU145	Hypoxia	0%O2	24h		Affymetrix Human Genome U133 Plus 2.0 Array [Brainarray Version 13, HGU133Plus2_Hs_ENTREZG]
cell line HT29 normoxia control, 0 hour timepoint	GSM1018178	GSE41491	GPL14877	Colorectal	HT29	Normoxia	21%O2	24h		Affymetrix Human Genome U133 Plus 2.0 Array [Brainarray Version 13, HGU133Plus2_Hs_ENTREZG]
cell line HT29 1 hour hypoxia timepoint	GSM1018179	GSE41491	GPL14877	Colorectal	HT29	Hypoxia	0%O2	1h		Affymetrix Human Genome U133 Plus 2.0 Array [Brainarray Version 13, HGU133Plus2_Hs_ENTREZG]
cell line HT29 2 hour hypoxia timepoint	GSM1018180	GSE41491	GPL14877	Colorectal	HT29	Hypoxia	0%O2	2h		Affymetrix Human Genome U133 Plus 2.0 Array [Brainarray Version 13, HGU133Plus2_Hs_ENTREZG]
cell line HT29 4 hour hypoxia timepoint	GSM1018181	GSE41491	GPL14877	Colorectal	HT29	Hypoxia	0%O2	4h		Affymetrix Human Genome U133 Plus 2.0 Array [Brainarray Version 13, HGU133Plus2_Hs_ENTREZG]
cell line HT29 8 hour hypoxia timepoint	GSM1018182	GSE41491	GPL14877	Colorectal	HT29	Hypoxia	0%O2	8h		Affymetrix Human Genome U133 Plus 2.0 Array [Brainarray Version 13, HGU133Plus2_Hs_ENTREZG]
cell line HT29 12 hour hypoxia timepoint	GSM1018183	GSE41491	GPL14877	Colorectal	HT29	Hypoxia	0%O2	12h		Affymetrix Human Genome U133 Plus 2.0 Array [Brainarray Version 13, HGU133Plus2_Hs_ENTREZG]
cell line HT29 16 hour hypoxia timepoint	GSM1018184	GSE41491	GPL14877	Colorectal	HT29	Hypoxia	0%O2	16h		Affymetrix Human Genome U133 Plus 2.0 Array [Brainarray Version 13, HGU133Plus2_Hs_ENTREZG]
cell line HT29 24 hour hypoxia timepoint	GSM1018185	GSE41491	GPL14877	Colorectal	HT29	Hypoxia	0%O2	24h		Affymetrix Human Genome U133 Plus 2.0 Array [Brainarray Version 13, HGU133Plus2_Hs_ENTREZG]
cell line MCF7 normoxia control, 0 hour timepoint	GSM1018186	GSE41491	GPL14877	Breast	MCF-7	Normoxia	21%O2	24h		Affymetrix Human Genome U133 Plus 2.0 Array [Brainarray Version 13, HGU133Plus2_Hs_ENTREZG]
cell line MCF7 1 hour hypoxia timepoint	GSM1018187	GSE41491	GPL14877	Breast	MCF-7	Hypoxia	0%O2	1h		Affymetrix Human Genome U133 Plus 2.0 Array [Brainarray Version 13, HGU133Plus2_Hs_ENTREZG]
cell line MCF7 2 hour hypoxia timepoint	GSM1018188	GSE41491	GPL14877	Breast	MCF-7	Hypoxia	0%O2	2h		Affymetrix Human Genome U133 Plus 2.0 Array [Brainarray Version 13, HGU133Plus2_Hs_ENTREZG]
cell line MCF7 4 hour hypoxia timepoint	GSM1018189	GSE41491	GPL14877	Breast	MCF-7	Hypoxia	0%O2	4h		Affymetrix Human Genome U133 Plus 2.0 Array [Brainarray Version 13, HGU133Plus2_Hs_ENTREZG]
cell line MCF7 8 hour hypoxia timepoint	GSM1018190	GSE41491	GPL14877	Breast	MCF-7	Hypoxia	0%O2	8h		Affymetrix Human Genome U133 Plus 2.0 Array [Brainarray Version 13, HGU133Plus2_Hs_ENTREZG]
cell line MCF7 12 hour hypoxia timepoint	GSM1018191	GSE41491	GPL14877	Breast	MCF-7	Hypoxia	0%O2	12h		Affymetrix Human Genome U133 Plus 2.0 Array [Brainarray Version 13, HGU133Plus2_Hs_ENTREZG]
cell line MCF7 16 hour hypoxia timepoint	GSM1018192	GSE41491	GPL14877	Breast	MCF-7	Hypoxia	0%O2	16h		Affymetrix Human Genome U133 Plus 2.0 Array [Brainarray Version 13, HGU133Plus2_Hs_ENTREZG]
cell line MCF7 24 hour hypoxia timepoint	GSM1018193	GSE41491	GPL14877	Breast	MCF-7	Hypoxia	0%O2	24h		Affymetrix Human Genome U133 Plus 2.0 Array [Brainarray Version 13, HGU133Plus2_Hs_ENTREZG]
cell line DU145 normoxia control,0 hour timepoint	GSM734515	GSE29641	GPL13668	Prostate	DU145	Normoxia	21%O2	24h		[HG-U133_Plus_2] Affymetrix Human Genome U133 Plus 2.0 Array [cdf: HGU133Plus2_Hs_ENTREZG.cdf]
cell line DU145 1 hour hypoxia timepoint	GSM734516	GSE29641	GPL13668	Prostate	DU145	Hypoxia	0%O2	1h		[HG-U133_Plus_2] Affymetrix Human Genome U133 Plus 2.0 Array [cdf: HGU133Plus2_Hs_ENTREZG.cdf]
cell line DU145 2 hour hypoxia timepoint	GSM734517	GSE29641	GPL13668	Prostate	DU145	Hypoxia	0%O2	2h		[HG-U133_Plus_2] Affymetrix Human Genome U133 Plus 2.0 Array [cdf: HGU133Plus2_Hs_ENTREZG.cdf]
cell line DU145 4 hour hypoxia timepoint	GSM734518	GSE29641	GPL13668	Prostate	DU145	Hypoxia	0%O2	4h		[HG-U133_Plus_2] Affymetrix Human Genome U133 Plus 2.0 Array [cdf: HGU133Plus2_Hs_ENTREZG.cdf]
cell line DU145 8 hour hypoxia timepoint	GSM734519	GSE29641	GPL13668	Prostate	DU145	Hypoxia	0%O2	8h		[HG-U133_Plus_2] Affymetrix Human Genome U133 Plus 2.0 Array [cdf: HGU133Plus2_Hs_ENTREZG.cdf]
cell line DU145 12 hour hypoxia timepoint	GSM734520	GSE29641	GPL13668	Prostate	DU145	Hypoxia	0%O2	12h		[HG-U133_Plus_2] Affymetrix Human Genome U133 Plus 2.0 Array [cdf: HGU133Plus2_Hs_ENTREZG.cdf]
cell line DU145 16 hour hypoxia timepoint	GSM734521	GSE29641	GPL13668	Prostate	DU145	Hypoxia	0%O2	16h		[HG-U133_Plus_2] Affymetrix Human Genome U133 Plus 2.0 Array [cdf: HGU133Plus2_Hs_ENTREZG.cdf]
cell line DU145 24 hour hypoxia timepoint	GSM734522	GSE29641	GPL13668	Prostate	DU145	Hypoxia	0%O2	24h		[HG-U133_Plus_2] Affymetrix Human Genome U133 Plus 2.0 Array [cdf: HGU133Plus2_Hs_ENTREZG.cdf]
cell line HT29 normoxia control,0 hour timepoint	GSM734523	GSE29641	GPL13668	Colorectal	HT29	Normoxia	21%O2	24h		[HG-U133_Plus_2] Affymetrix Human Genome U133 Plus 2.0 Array [cdf: HGU133Plus2_Hs_ENTREZG.cdf]
cell line HT29 1 hour hypoxia timepoint	GSM734524	GSE29641	GPL13668	Colorectal	HT29	Hypoxia	0%O2	1h		[HG-U133_Plus_2] Affymetrix Human Genome U133 Plus 2.0 Array [cdf: HGU133Plus2_Hs_ENTREZG.cdf]
cell line HT29 2 hour hypoxia timepoint	GSM734525	GSE29641	GPL13668	Colorectal	HT29	Hypoxia	0%O2	2h		[HG-U133_Plus_2] Affymetrix Human Genome U133 Plus 2.0 Array [cdf: HGU133Plus2_Hs_ENTREZG.cdf]
cell line HT29 4 hour hypoxia timepoint	GSM734526	GSE29641	GPL13668	Colorectal	HT29	Hypoxia	0%O2	4h		[HG-U133_Plus_2] Affymetrix Human Genome U133 Plus 2.0 Array [cdf: HGU133Plus2_Hs_ENTREZG.cdf]
cell line HT29 8 hour hypoxia timepoint	GSM734527	GSE29641	GPL13668	Colorectal	HT29	Hypoxia	0%O2	8h		[HG-U133_Plus_2] Affymetrix Human Genome U133 Plus 2.0 Array [cdf: HGU133Plus2_Hs_ENTREZG.cdf]
cell line HT29 12 hour hypoxia timepoint	GSM734528	GSE29641	GPL13668	Colorectal	HT29	Hypoxia	0%O2	12h		[HG-U133_Plus_2] Affymetrix Human Genome U133 Plus 2.0 Array [cdf: HGU133Plus2_Hs_ENTREZG.cdf]
cell line HT29 16 hour hypoxia timepoint	GSM734529	GSE29641	GPL13668	Colorectal	HT29	Hypoxia	0%O2	16h		[HG-U133_Plus_2] Affymetrix Human Genome U133 Plus 2.0 Array [cdf: HGU133Plus2_Hs_ENTREZG.cdf]
cell line HT29 24 hour hypoxia timepoint	GSM734530	GSE29641	GPL13668	Colorectal	HT29	Hypoxia	0%O2	24h		[HG-U133_Plus_2] Affymetrix Human Genome U133 Plus 2.0 Array [cdf: HGU133Plus2_Hs_ENTREZG.cdf]
cell line MCF7 normoxia control,0 hour timepoint	GSM734531	GSE29641	GPL13668	Breast	MCF-7	Normoxia	21%O2	24h		[HG-U133_Plus_2] Affymetrix Human Genome U133 Plus 2.0 Array [cdf: HGU133Plus2_Hs_ENTREZG.cdf]
cell line MCF7 1 hour hypoxia timepoint	GSM734532	GSE29641	GPL13668	Breast	MCF-7	Hypoxia	0%O2	1h		[HG-U133_Plus_2] Affymetrix Human Genome U133 Plus 2.0 Array [cdf: HGU133Plus2_Hs_ENTREZG.cdf]
cell line MCF7 2 hour hypoxia timepoint	GSM734533	GSE29641	GPL13668	Breast	MCF-7	Hypoxia	0%O2	2h		[HG-U133_Plus_2] Affymetrix Human Genome U133 Plus 2.0 Array [cdf: HGU133Plus2_Hs_ENTREZG.cdf]
cell line MCF7 4 hour hypoxia timepoint	GSM734534	GSE29641	GPL13668	Breast	MCF-7	Hypoxia	0%O2	4h		[HG-U133_Plus_2] Affymetrix Human Genome U133 Plus 2.0 Array [cdf: HGU133Plus2_Hs_ENTREZG.cdf]
cell line MCF7 8 hour hypoxia timepoint	GSM734535	GSE29641	GPL13668	Breast	MCF-7	Hypoxia	0%O2	8h		[HG-U133_Plus_2] Affymetrix Human Genome U133 Plus 2.0 Array [cdf: HGU133Plus2_Hs_ENTREZG.cdf]
cell line MCF7 12 hour hypoxia timepoint	GSM734536	GSE29641	GPL13668	Breast	MCF-7	Hypoxia	0%O2	12h		[HG-U133_Plus_2] Affymetrix Human Genome U133 Plus 2.0 Array [cdf: HGU133Plus2_Hs_ENTREZG.cdf]
cell line MCF7 16 hour hypoxia timepoint	GSM734537	GSE29641	GPL13668	Breast	MCF-7	Hypoxia	0%O2	16h		[HG-U133_Plus_2] Affymetrix Human Genome U133 Plus 2.0 Array [cdf: HGU133Plus2_Hs_ENTREZG.cdf]
cell line MCF7 24 hour hypoxia timepoint	GSM734538	GSE29641	GPL13668	Breast	MCF-7	Hypoxia	0%O2	24h		[HG-U133_Plus_2] Affymetrix Human Genome U133 Plus 2.0 Array [cdf: HGU133Plus2_Hs_ENTREZG.cdf]
20%_WT_RNAseq_1	GSM2913943	GSE108833	GPL18573	Breast	MDA-MB-231	Normoxia	20%O2	24h		Illumina NextSeq 500 (Homo sapiens)
20%_WT_RNAseq_2	GSM2913944	GSE108833	GPL18573	Breast	MDA-MB-231	Normoxia	20%O2	24h		Illumina NextSeq 500 (Homo sapiens)
1%_WT_RNAseq_1	GSM2913949	GSE108833	GPL18573	Breast	MDA-MB-231	Hypoxia	1%O2	24h		Illumina NextSeq 500 (Homo sapiens)
1%_WT_RNAseq_2	GSM2913950	GSE108833	GPL18573	Breast	MDA-MB-231	Hypoxia	1%O2	24h		Illumina NextSeq 500 (Homo sapiens)
1%_DKO_RNAseq_1	GSM2913951	GSE108833	GPL18573	Breast	MDA-MB-231	Hypoxia	1%O2	24h	HIF1a (KO);HIF2a (KO)	Illumina NextSeq 500 (Homo sapiens)
1%_DKO_RNAseq_2	GSM2913952	GSE108833	GPL18573	Breast	MDA-MB-231	Hypoxia	1%O2	24h	HIF1a (KO);HIF2a (KO)	Illumina NextSeq 500 (Homo sapiens)
C1N: total RNA from myofibroblasts CAM1 derived from gastric tumour	GSM3564642	GSE125177	GPL10558	Gastric	Cancer-associated myofibroblasts gastric tumour	Normoxia	21%O2	72h		Illumina HumanHT-12 V4.0 expression beadchip
C2N: total RNA from myofibroblasts CAM2 derived from gastric tumour	GSM3564644	GSE125177	GPL10558	Gastric	Cancer-associated myofibroblasts gastric tumour	Normoxia	21%O2	72h		Illumina HumanHT-12 V4.0 expression beadchip
C3N: total RNA from myofibroblasts CAM3 derived from gastric tumour	GSM3564646	GSE125177	GPL10558	Gastric	Cancer-associated myofibroblasts gastric tumour	Normoxia	21%O2	72h		Illumina HumanHT-12 V4.0 expression beadchip
N1N: total RNA from gastric myofibroblasts NTM1 derived from organ donors	GSM3564648	GSE125177	GPL10558	Gastric	Normal gastric myofibroblasts	Normoxia	21%O2	72h		Illumina HumanHT-12 V4.0 expression beadchip
N2N: total RNA from gastric myofibroblasts NTM2 derived from organ donors	GSM3564649	GSE125177	GPL10558	Gastric	Normal gastric myofibroblasts	Normoxia	21%O2	72h		Illumina HumanHT-12 V4.0 expression beadchip
N3N: total RNA from gastric myofibroblasts NTM3 derived from organ donors	GSM3564650	GSE125177	GPL10558	Gastric	Normal gastric myofibroblasts	Normoxia	21%O2	72h		Illumina HumanHT-12 V4.0 expression beadchip
C2H: total RNA from myofibroblasts CAM2 derived from gastric tumour cultured under hypoxia	GSM3564653	GSE125177	GPL10558	Gastric	Cancer-associated myofibroblasts gastric tumour	Hypoxia	1%O2	72h		Illumina HumanHT-12 V4.0 expression beadchip
C3H: total RNA from myofibroblasts CAM3 derived from gastric tumour cultured under hypoxia	GSM3564655	GSE125177	GPL10558	Gastric	Cancer-associated myofibroblasts gastric tumour	Hypoxia	1%O2	72h		Illumina HumanHT-12 V4.0 expression beadchip
N1H: total RNA from gastric myofibroblasts NTM1 derived from organ donors cultured under hypoxia	GSM3564657	GSE125177	GPL10558	Gastric	Normal gastric myofibroblasts	Hypoxia	1%O2	72h		Illumina HumanHT-12 V4.0 expression beadchip
N2H: total RNA from gastric myofibroblasts NTM2 derived from organ donors cultured under hypoxia	GSM3564658	GSE125177	GPL10558	Gastric	Normal gastric myofibroblasts	Hypoxia	1%O2	72h		Illumina HumanHT-12 V4.0 expression beadchip
N3H: total RNA from gastric myofibroblasts NTM3 derived from organ donors cultured under hypoxia	GSM3564659	GSE125177	GPL10558	Gastric	Normal gastric myofibroblasts	Hypoxia	1%O2	72h		Illumina HumanHT-12 V4.0 expression beadchip
MCF7 Control, rep1	GSM3027065	GSE111246	GPL10558	Breast	MCF-7	Normoxia	20%O2	24h		Illumina HumanHT-12 V4.0 expression beadchip
MCF7 Control, rep2	GSM3027066	GSE111246	GPL10558	Breast	MCF-7	Normoxia	20%O2	24h		Illumina HumanHT-12 V4.0 expression beadchip
MCF7 Control, rep3	GSM3027067	GSE111246	GPL10558	Breast	MCF-7	Normoxia	20%O2	24h		Illumina HumanHT-12 V4.0 expression beadchip
MCF7 Acute Hypoxia, rep1	GSM3027068	GSE111246	GPL10558	Breast	MCF-7	Hypoxia	0.5%O2	24h		Illumina HumanHT-12 V4.0 expression beadchip
MCF7 Acute Hypoxia, rep2	GSM3027069	GSE111246	GPL10558	Breast	MCF-7	Hypoxia	0.5%O2	24h		Illumina HumanHT-12 V4.0 expression beadchip
MCF7 Acute Hypoxia, rep3	GSM3027070	GSE111246	GPL10558	Breast	MCF-7	Hypoxia	0.5%O2	24h		Illumina HumanHT-12 V4.0 expression beadchip
MCF7 Chronic Hypoxia, rep1	GSM3027071	GSE111246	GPL10558	Breast	MCF-7	Hypoxia	0.5%O2	1680h		Illumina HumanHT-12 V4.0 expression beadchip
MCF7 Chronic Hypoxia, rep2	GSM3027072	GSE111246	GPL10558	Breast	MCF-7	Hypoxia	0.5%O2	1680h		Illumina HumanHT-12 V4.0 expression beadchip
MCF7 Chronic Hypoxia, rep3	GSM3027073	GSE111246	GPL10558	Breast	MCF-7	Hypoxia	0.5%O2	1680h		Illumina HumanHT-12 V4.0 expression beadchip
SKOV3ip.1-SiControl-Normoxia-rep1	GSM1633848	GSE66894	GPL5175	Ovarian	SKOV3ip.1	Normoxia	21%O2	16h		[HuEx-1_0-st] Affymetrix Human Exon 1.0 ST Array [transcript (gene) version]
SKOV3ip.1-SiControl-Normoxia-rep2	GSM1633849	GSE66894	GPL5175	Ovarian	SKOV3ip.1	Normoxia	21%O2	16h		[HuEx-1_0-st] Affymetrix Human Exon 1.0 ST Array [transcript (gene) version]
SKOV3ip.1-SiControl-Normoxia-rep3	GSM1633850	GSE66894	GPL5175	Ovarian	SKOV3ip.1	Normoxia	21%O2	16h		[HuEx-1_0-st] Affymetrix Human Exon 1.0 ST Array [transcript (gene) version]
SKOV3ip.1-SiControl-Hypoxia-rep1	GSM1633857	GSE66894	GPL5175	Ovarian	SKOV3ip.1	Hypoxia	0.5%O2	16h		[HuEx-1_0-st] Affymetrix Human Exon 1.0 ST Array [transcript (gene) version]
SKOV3ip.1-SiControl-Hypoxia-rep2	GSM1633858	GSE66894	GPL5175	Ovarian	SKOV3ip.1	Hypoxia	0.5%O2	16h		[HuEx-1_0-st] Affymetrix Human Exon 1.0 ST Array [transcript (gene) version]
SKOV3ip.1-SiControl-Hypoxia-rep3	GSM1633859	GSE66894	GPL5175	Ovarian	SKOV3ip.1	Hypoxia	0.5%O2	16h		[HuEx-1_0-st] Affymetrix Human Exon 1.0 ST Array [transcript (gene) version]
N_CTL_1	GSM954535	GSE39042	GPL570	Breast	MDA-MB-231	Normoxia	21%O2	16h		[HG-U133_Plus_2] Affymetrix Human Genome U133 Plus 2.0 Array
H_CTL_1	GSM954536	GSE39042	GPL570	Breast	MDA-MB-231	Hypoxia	1%O2	16h		[HG-U133_Plus_2] Affymetrix Human Genome U133 Plus 2.0 Array
N_CTL_2	GSM954541	GSE39042	GPL570	Breast	MDA-MB-231	Normoxia	21%O2	16h		[HG-U133_Plus_2] Affymetrix Human Genome U133 Plus 2.0 Array
H_CTL_2	GSM954542	GSE39042	GPL570	Breast	MDA-MB-231	Hypoxia	1%O2	16h		[HG-U133_Plus_2] Affymetrix Human Genome U133 Plus 2.0 Array
NCH421k_Normoxia	GSM3336604	GSE118683	GPL10558	Brain	NCH421k	Normoxia	20%O2	72h		Illumina HumanHT-12 V4.0 expression beadchip
NCH421k_Hypoxia	GSM3336605	GSE118683	GPL10558	Brain	NCH421k	Hypoxia	1.5%O2	72h		Illumina HumanHT-12 V4.0 expression beadchip
NCH601_Normoxia	GSM3336606	GSE118683	GPL10558	Brain	NCH601	Normoxia	20%O2	72h		Illumina HumanHT-12 V4.0 expression beadchip
NCH601_Hypoxia	GSM3336607	GSE118683	GPL10558	Brain	NCH601	Hypoxia	1.5%O2	72h		Illumina HumanHT-12 V4.0 expression beadchip
NCH644_Normoxia	GSM3336608	GSE118683	GPL10558	Brain	NCH644	Normoxia	20%O2	72h		Illumina HumanHT-12 V4.0 expression beadchip
NCH644_Hypoxia	GSM3336609	GSE118683	GPL10558	Brain	NCH644	Hypoxia	1.5%O2	72h		Illumina HumanHT-12 V4.0 expression beadchip
NCH660h_Normoxia	GSM3336610	GSE118683	GPL10558	Brain	NCH660h	Normoxia	20%O2	72h		Illumina HumanHT-12 V4.0 expression beadchip
NCH660h_Hypoxia	GSM3336611	GSE118683	GPL10558	Brain	NCH660h	Hypoxia	1.5%O2	72h		Illumina HumanHT-12 V4.0 expression beadchip
HCT116_Hyp_0hr_rep1	GSM2155004	GSE81513	GPL16791	Colorectal	HCT116	Normoxia	21%O2	24h		Illumina HiSeq 2500 (Homo sapiens)
HCT116_Hyp_0hr_rep2	GSM2155005	GSE81513	GPL16791	Colorectal	HCT116	Normoxia	21%O2	24h		Illumina HiSeq 2500 (Homo sapiens)
HCT116_Hyp_0hr_rep3	GSM2155006	GSE81513	GPL16791	Colorectal	HCT116	Normoxia	21%O2	24h		Illumina HiSeq 2500 (Homo sapiens)
HCT116_Hyp_1hr_rep1	GSM2155007	GSE81513	GPL16791	Colorectal	HCT116	Hypoxia	1%O2	1h		Illumina HiSeq 2500 (Homo sapiens)
HCT116_Hyp_1hr_rep2	GSM2155008	GSE81513	GPL16791	Colorectal	HCT116	Hypoxia	1%O2	1h		Illumina HiSeq 2500 (Homo sapiens)
HCT116_Hyp_1hr_rep3	GSM2155009	GSE81513	GPL16791	Colorectal	HCT116	Hypoxia	1%O2	1h		Illumina HiSeq 2500 (Homo sapiens)
HCT116_Hyp_2hr_rep1	GSM2155010	GSE81513	GPL16791	Colorectal	HCT116	Hypoxia	1%O2	2h		Illumina HiSeq 2500 (Homo sapiens)
HCT116_Hyp_2hr_rep2	GSM2155011	GSE81513	GPL16791	Colorectal	HCT116	Hypoxia	1%O2	2h		Illumina HiSeq 2500 (Homo sapiens)
HCT116_Hyp_2hr_rep3	GSM2155012	GSE81513	GPL16791	Colorectal	HCT116	Hypoxia	1%O2	2h		Illumina HiSeq 2500 (Homo sapiens)
HCT116_Hyp_24hr_rep1	GSM2155013	GSE81513	GPL16791	Colorectal	HCT116	Hypoxia	1%O2	24h		Illumina HiSeq 2500 (Homo sapiens)
HCT116_Hyp_24hr_rep2	GSM2155014	GSE81513	GPL16791	Colorectal	HCT116	Hypoxia	1%O2	24h		Illumina HiSeq 2500 (Homo sapiens)
HCT116_Hyp_24hr_rep3	GSM2155015	GSE81513	GPL16791	Colorectal	HCT116	Hypoxia	1%O2	24h		Illumina HiSeq 2500 (Homo sapiens)
U87MG_normoxia_rep1	GSM1102710	GSE45301	GPL6947	Brain	U87	Normoxia	21%O2	48h		Illumina HumanHT-12 V3.0 expression beadchip
U87MG_normoxia_rep2	GSM1102711	GSE45301	GPL6947	Brain	U87	Normoxia	21%O2	48h		Illumina HumanHT-12 V3.0 expression beadchip
U87MG_normoxia_rep3	GSM1102712	GSE45301	GPL6947	Brain	U87	Normoxia	21%O2	48h		Illumina HumanHT-12 V3.0 expression beadchip
U87MG_hypoxia_rep1	GSM1102713	GSE45301	GPL6947	Brain	U87	Hypoxia	1%O2	48h		Illumina HumanHT-12 V3.0 expression beadchip
U87MG_hypoxia_rep2	GSM1102714	GSE45301	GPL6947	Brain	U87	Hypoxia	1%O2	48h		Illumina HumanHT-12 V3.0 expression beadchip
U87MG_hypoxia_rep3	GSM1102715	GSE45301	GPL6947	Brain	U87	Hypoxia	1%O2	48h		Illumina HumanHT-12 V3.0 expression beadchip
Ctrl_1	GSM727267	GSE29406	GPL571	Breast	MCF-7	Normoxia	21%O2	24h		[HG-U133A_2] Affymetrix Human Genome U133A 2.0 Array
Ctrl_2	GSM727268	GSE29406	GPL571	Breast	MCF-7	Normoxia	21%O2	24h		[HG-U133A_2] Affymetrix Human Genome U133A 2.0 Array
Ctrl_3	GSM727269	GSE29406	GPL571	Breast	MCF-7	Normoxia	21%O2	24h		[HG-U133A_2] Affymetrix Human Genome U133A 2.0 Array
HYP_1	GSM727273	GSE29406	GPL571	Breast	MCF-7	Hypoxia	1%O2	24h		[HG-U133A_2] Affymetrix Human Genome U133A 2.0 Array
HYP_2	GSM727274	GSE29406	GPL571	Breast	MCF-7	Hypoxia	1%O2	24h		[HG-U133A_2] Affymetrix Human Genome U133A 2.0 Array
HYP_3	GSM727275	GSE29406	GPL571	Breast	MCF-7	Hypoxia	1%O2	24h		[HG-U133A_2] Affymetrix Human Genome U133A 2.0 Array
FG cell line_hypoxic growth_replicate 1	GSM238018	GSE9350	GPL570	Pancreas	FG	Hypoxia	1%O2	24h		[HG-U133_Plus_2] Affymetrix Human Genome U133 Plus 2.0 Array
FG cell line_hypoxic growth_replicate 2	GSM238019	GSE9350	GPL570	Pancreas	FG	Hypoxia	1%O2	24h		[HG-U133_Plus_2] Affymetrix Human Genome U133 Plus 2.0 Array
FG cell line_hypoxic growth_replicate 3	GSM238020	GSE9350	GPL570	Pancreas	FG	Hypoxia	1%O2	24h		[HG-U133_Plus_2] Affymetrix Human Genome U133 Plus 2.0 Array
FG cell line_normoxic growth_replicate 1	GSM238021	GSE9350	GPL570	Pancreas	FG	Normoxia	21%O2	24h		[HG-U133_Plus_2] Affymetrix Human Genome U133 Plus 2.0 Array
FG cell line_normoxic growth_replicate 2	GSM238022	GSE9350	GPL570	Pancreas	FG	Normoxia	21%O2	24h		[HG-U133_Plus_2] Affymetrix Human Genome U133 Plus 2.0 Array
FG cell line_normoxic growth_replicate 3	GSM238023	GSE9350	GPL570	Pancreas	FG	Normoxia	21%O2	24h		[HG-U133_Plus_2] Affymetrix Human Genome U133 Plus 2.0 Array
L3.6pl cell line_hypoxic growth_replicate 1	GSM238024	GSE9350	GPL570	Pancreas	L3.6pl	Hypoxia	1%O2	24h		[HG-U133_Plus_2] Affymetrix Human Genome U133 Plus 2.0 Array
L3.6pl cell line_hypoxic growth_replicate 2	GSM238025	GSE9350	GPL570	Pancreas	L3.6pl	Hypoxia	1%O2	24h		[HG-U133_Plus_2] Affymetrix Human Genome U133 Plus 2.0 Array
L3.6pl cell line_hypoxic growth_replicate 3	GSM238026	GSE9350	GPL570	Pancreas	L3.6pl	Hypoxia	1%O2	24h		[HG-U133_Plus_2] Affymetrix Human Genome U133 Plus 2.0 Array
L3.6pl cell line_normoxic growth_replicate 1	GSM238027	GSE9350	GPL570	Pancreas	L3.6pl	Normoxia	21%O2	24h		[HG-U133_Plus_2] Affymetrix Human Genome U133 Plus 2.0 Array
L3.6pl cell line_normoxic growth_replicate 2	GSM238028	GSE9350	GPL570	Pancreas	L3.6pl	Normoxia	21%O2	24h		[HG-U133_Plus_2] Affymetrix Human Genome U133 Plus 2.0 Array
L3.6pl cell line_normoxic growth_replicate 3	GSM238029	GSE9350	GPL570	Pancreas	L3.6pl	Normoxia	21%O2	24h		[HG-U133_Plus_2] Affymetrix Human Genome U133 Plus 2.0 Array
tc252.normoxia.adherent.1	GSM475945	GSE19197	GPL571	Ewing's sarcoma	TC-252	Normoxia	21%O2	24h		[HG-U133A_2] Affymetrix Human Genome U133A 2.0 Array
tc252.hypoxia.adherent.1	GSM475947	GSE19197	GPL571	Ewing's sarcoma	TC-252	Hypoxia	1%O2	24h		[HG-U133A_2] Affymetrix Human Genome U133A 2.0 Array
tc252.normoxia.adherent.2	GSM475949	GSE19197	GPL571	Ewing's sarcoma	TC-252	Normoxia	21%O2	24h		[HG-U133A_2] Affymetrix Human Genome U133A 2.0 Array
tc252.hypoxia.adherent.2	GSM475951	GSE19197	GPL571	Ewing's sarcoma	TC-252	Hypoxia	1%O2	24h		[HG-U133A_2] Affymetrix Human Genome U133A 2.0 Array
N Control1	GSM1513961	GSE61799	GPL6884	Breast	MCF-7	Normoxia	21%O2	24h		Illumina HumanWG-6 v3.0 expression beadchip
N Control2	GSM1513962	GSE61799	GPL6884	Breast	MCF-7	Normoxia	21%O2	24h		Illumina HumanWG-6 v3.0 expression beadchip
H Control1	GSM1513965	GSE61799	GPL6884	Breast	MCF-7	Hypoxia	1%O2	24h		Illumina HumanWG-6 v3.0 expression beadchip
H Control2	GSM1513966	GSE61799	GPL6884	Breast	MCF-7	Hypoxia	1%O2	24h		Illumina HumanWG-6 v3.0 expression beadchip
MCF7_normoxia_rep1	GSM390196	GSE15530	GPL6947	Breast	MCF-7	Normoxia	21%O2	18h		Illumina HumanHT-12 V3.0 expression beadchip
MCF7_normoxia_rep2	GSM390197	GSE15530	GPL6947	Breast	MCF-7	Normoxia	21%O2	18h		Illumina HumanHT-12 V3.0 expression beadchip
MCF7_hypoxia_18h_rep1	GSM390200	GSE15530	GPL6947	Breast	MCF-7	Hypoxia	1%O2	18h		Illumina HumanHT-12 V3.0 expression beadchip
MCF7_hypoxia_18h_rep2	GSM390201	GSE15530	GPL6947	Breast	MCF-7	Hypoxia	1%O2	18h		Illumina HumanHT-12 V3.0 expression beadchip
EPC2-hTERT_ Normoxia_ Exp1_rep1	GSM433796	GSE17353	GPL570	Oesophagus	EPC2	Normoxia	21%O2	24h		[HG-U133_Plus_2] Affymetrix Human Genome U133 Plus 2.0 Array
EPC2-hTERT_Normoxia_Exp1_rep2	GSM433797	GSE17353	GPL570	Oesophagus	EPC2	Normoxia	21%O2	24h		[HG-U133_Plus_2] Affymetrix Human Genome U133 Plus 2.0 Array
EPC2-hTERT_Hypoxia_Exp1_rep1	GSM433798	GSE17353	GPL570	Oesophagus	EPC2	Hypoxia	0.2%O2	24h		[HG-U133_Plus_2] Affymetrix Human Genome U133 Plus 2.0 Array
EPC2-hTERT_Hypoxia_Exp1_rep2	GSM433799	GSE17353	GPL570	Oesophagus	EPC2	Hypoxia	0.2%O2	24h		[HG-U133_Plus_2] Affymetrix Human Genome U133 Plus 2.0 Array
EPC2-hTERT_Normoxia_Exp2_rep1	GSM433800	GSE17353	GPL570	Oesophagus	EPC2	Normoxia	21%O2	24h		[HG-U133_Plus_2] Affymetrix Human Genome U133 Plus 2.0 Array
EPC2-hTERT_Normoxia_Exp2_rep2	GSM433801	GSE17353	GPL570	Oesophagus	EPC2	Normoxia	21%O2	24h		[HG-U133_Plus_2] Affymetrix Human Genome U133 Plus 2.0 Array
EPC2-hTERT_Hypoxia_Exp2_rep1	GSM433802	GSE17353	GPL570	Oesophagus	EPC2	Hypoxia	1%O2	24h		[HG-U133_Plus_2] Affymetrix Human Genome U133 Plus 2.0 Array
EPC2-hTERT_Hypoxia_Exp2_rep2	GSM433803	GSE17353	GPL570	Oesophagus	EPC2	Hypoxia	1%O2	24h		[HG-U133_Plus_2] Affymetrix Human Genome U133 Plus 2.0 Array
Normoxia mRNA	GSM2881618	GSE107848	GPL18573	Kidney	786-O	Normoxia	20%O2	2160h		Illumina NextSeq 500 (Homo sapiens)
Short-term hypoxia mRNA	GSM2881619	GSE107848	GPL18573	Kidney	786-O	Hypoxia	1%O2	24h		Illumina NextSeq 500 (Homo sapiens)
Long-term hypoxia mRNA	GSM2881620	GSE107848	GPL18573	Kidney	786-O	Hypoxia	1%O2	2160h		Illumina NextSeq 500 (Homo sapiens)
PC9 cells	GSM1704487	GSE69599	GPL11154	Lung	PC-9	Normoxia	21%O2	161h		Illumina HiSeq 2000 (Homo sapiens)
PC9 cells treated with hypoxia (1% O2) for 1 week	GSM1704489	GSE69599	GPL11154	Lung	PC-9	Hypoxia	1%O2	161h		Illumina HiSeq 2000 (Homo sapiens)
H460 cells cultured under normoxia	GSM1050104	GSE42791	GPL6244	Lung	H460	Normoxia	21%O2	16h		[HuGene-1_0-st] Affymetrix Human Gene 1.0 ST Array [transcript (gene) version]
H460 cells cultured under hypoxia (16 h 1 % pO2)	GSM1050106	GSE42791	GPL6244	Lung	H460	Hypoxia	1%O2	16h		[HuGene-1_0-st] Affymetrix Human Gene 1.0 ST Array [transcript (gene) version]
MCF-7_24h_1	GSM826964	GSE33438	GPL1708	Breast	MCF-7	Hypoxia	1%O2	24h		Agilent-012391 Whole Human Genome Oligo Microarray G4112A (Feature Number version)
MCF-7_24h_2	GSM826965	GSE33438	GPL1708	Breast	MCF-7	Hypoxia	1%O2	24h		Agilent-012391 Whole Human Genome Oligo Microarray G4112A (Feature Number version)
MCF-7_48h_1	GSM826966	GSE33438	GPL1708	Breast	MCF-7	Hypoxia	1%O2	48h		Agilent-012391 Whole Human Genome Oligo Microarray G4112A (Feature Number version)
MCF-7_48h_2_dye flip	GSM826967	GSE33438	GPL1708	Breast	MCF-7	Normoxia	21%O2	48h		Agilent-012391 Whole Human Genome Oligo Microarray G4112A (Feature Number version)
MCF-7_48h_3_dye flip	GSM826968	GSE33438	GPL1708	Breast	MCF-7	Normoxia	21%O2	48h		Agilent-012391 Whole Human Genome Oligo Microarray G4112A (Feature Number version)
ZR-75-1_24h_1	GSM826969	GSE33438	GPL1708	Breast	ZR-75-1	Hypoxia	1%O2	24h		Agilent-012391 Whole Human Genome Oligo Microarray G4112A (Feature Number version)
ZR-75-1_24h_2	GSM826970	GSE33438	GPL1708	Breast	ZR-75-1	Hypoxia	1%O2	24h		Agilent-012391 Whole Human Genome Oligo Microarray G4112A (Feature Number version)
ZR-75-1_48h_1_dye flip	GSM826971	GSE33438	GPL1708	Breast	ZR-75-1	Normoxia	21%O2	48h		Agilent-012391 Whole Human Genome Oligo Microarray G4112A (Feature Number version)
ZR-75-1_48h_2	GSM826972	GSE33438	GPL1708	Breast	ZR-75-1	Hypoxia	1%O2	48h		Agilent-012391 Whole Human Genome Oligo Microarray G4112A (Feature Number version)
ZR-75-1_48h_3	GSM826973	GSE33438	GPL1708	Breast	ZR-75-1	Hypoxia	1%O2	48h		Agilent-012391 Whole Human Genome Oligo Microarray G4112A (Feature Number version)
A498 DGAT1/2 shRNA cells, vehicle treatment, normoxia, biol repl 1	GSM3308605	GSE117775	GPL17586	Kidney	A498	Normoxia	21%O2	48h		[HTA-2_0] Affymetrix Human Transcriptome Array 2.0 [transcript (gene) version]
A498 DGAT1/2 shRNA cells, vehicle treatment, normoxia, biol repl 2	GSM3308606	GSE117775	GPL17586	Kidney	A498	Normoxia	21%O2	48h		[HTA-2_0] Affymetrix Human Transcriptome Array 2.0 [transcript (gene) version]
A498 DGAT1/2 shRNA cells, vehicle treatment, normoxia, biol repl 3	GSM3308607	GSE117775	GPL17586	Kidney	A498	Normoxia	21%O2	48h		[HTA-2_0] Affymetrix Human Transcriptome Array 2.0 [transcript (gene) version]
A498 DGAT1/2 shRNA cells, vehicle treatment, normoxia, biol repl 4	GSM3308608	GSE117775	GPL17586	Kidney	A498	Normoxia	21%O2	48h		[HTA-2_0] Affymetrix Human Transcriptome Array 2.0 [transcript (gene) version]
A498 DGAT1/2 shRNA cells, vehicle treatment, hypoxia, biol repl 1	GSM3308609	GSE117775	GPL17586	Kidney	A498	Hypoxia	0.5%O2	48h		[HTA-2_0] Affymetrix Human Transcriptome Array 2.0 [transcript (gene) version]
A498 DGAT1/2 shRNA cells, vehicle treatment, hypoxia, biol repl 2	GSM3308610	GSE117775	GPL17586	Kidney	A498	Hypoxia	0.5%O2	48h		[HTA-2_0] Affymetrix Human Transcriptome Array 2.0 [transcript (gene) version]
A498 DGAT1/2 shRNA cells, vehicle treatment, hypoxia, biol repl 3	GSM3308611	GSE117775	GPL17586	Kidney	A498	Hypoxia	0.5%O2	48h		[HTA-2_0] Affymetrix Human Transcriptome Array 2.0 [transcript (gene) version]
A498 DGAT1/2 shRNA cells, vehicle treatment, hypoxia, biol repl 4	GSM3308612	GSE117775	GPL17586	Kidney	A498	Hypoxia	0.5%O2	48h		[HTA-2_0] Affymetrix Human Transcriptome Array 2.0 [transcript (gene) version]
Cells_no hypoxia treatment_2days	GSM1831783	GSE71280	GPL6244	Gastric	MKN28	Normoxia	21%O2	48h		[HuGene-1_0-st] Affymetrix Human Gene 1.0 ST Array [transcript (gene) version]
Cells_hypoxia treatment_1day	GSM1831784	GSE71280	GPL6244	Gastric	MKN28	Hypoxia	1%O2	24h		[HuGene-1_0-st] Affymetrix Human Gene 1.0 ST Array [transcript (gene) version]
Cells_hypoxia treatment_2days	GSM1831785	GSE71280	GPL6244	Gastric	MKN28	Hypoxia	1%O2	48h		[HuGene-1_0-st] Affymetrix Human Gene 1.0 ST Array [transcript (gene) version]
DAOY-NERT2_control siRNA maintained in normoxia	GSM3104156	GSE113353	GPL11154	Brain	DAOY	Normoxia	21%O2	48h		Illumina HiSeq 2000 (Homo sapiens)
DAOY-NERT2_control siRNA and subjected to hypoxia	GSM3104162	GSE113353	GPL11154	Brain	DAOY	Hypoxia	1%O2	48h		Illumina HiSeq 2000 (Homo sapiens)
DAOY-NERT2_HIF1a siRNA and subjected to hypoxia	GSM3104163	GSE113353	GPL11154	Brain	DAOY	Hypoxia	1%O2	48h	HIF1a (KD)	Illumina HiSeq 2000 (Homo sapiens)
DAOY-NERT2_HIF2a siRNA and subjected to hypoxia	GSM3104164	GSE113353	GPL11154	Brain	DAOY	Hypoxia	1%O2	48h	HIF2a (KD)	Illumina HiSeq 2000 (Homo sapiens)
LNCaP_hypoxia_1_Scr	GSM2070172	GSE78245	GPL13497	Prostate	LNCaP	Hypoxia	1%O2	24h		Agilent-026652 Whole Human Genome Microarray 4x44K v2 (Probe Name version)
LNCaP_hypoxia_2_Scr	GSM2070174	GSE78245	GPL13497	Prostate	LNCaP	Hypoxia	1%O2	24h		Agilent-026652 Whole Human Genome Microarray 4x44K v2 (Probe Name version)
LNCaP_hypoxia_3_Scr	GSM2070176	GSE78245	GPL13497	Prostate	LNCaP	Hypoxia	1%O2	24h		Agilent-026652 Whole Human Genome Microarray 4x44K v2 (Probe Name version)
LNCaP_normoxia_1_Scr	GSM2070178	GSE78245	GPL13497	Prostate	LNCaP	Normoxia	21%O2	24h		Agilent-026652 Whole Human Genome Microarray 4x44K v2 (Probe Name version)
LNCaP_normoxia_2_Scr	GSM2070180	GSE78245	GPL13497	Prostate	LNCaP	Normoxia	21%O2	24h		Agilent-026652 Whole Human Genome Microarray 4x44K v2 (Probe Name version)
LNCaP_normoxia_3_Scr	GSM2070182	GSE78245	GPL13497	Prostate	LNCaP	Normoxia	21%O2	24h		Agilent-026652 Whole Human Genome Microarray 4x44K v2 (Probe Name version)
Control_rep1	GSM1400088	GSE58049	GPL570	Colorectal	HCT116	Normoxia	21%O2	48h		[HG-U133_Plus_2] Affymetrix Human Genome U133 Plus 2.0 Array
Low_Oxygen_rep1	GSM1400089	GSE58049	GPL570	Colorectal	HCT116	Hypoxia	1%O2	48h		[HG-U133_Plus_2] Affymetrix Human Genome U133 Plus 2.0 Array
Control_rep2	GSM1400092	GSE58049	GPL570	Colorectal	HCT116	Normoxia	21%O2	48h		[HG-U133_Plus_2] Affymetrix Human Genome U133 Plus 2.0 Array
Low_Oxygen_rep2	GSM1400093	GSE58049	GPL570	Colorectal	HCT116	Hypoxia	1%O2	48h		[HG-U133_Plus_2] Affymetrix Human Genome U133 Plus 2.0 Array
Low_Oxygen_rep3	GSM1400094	GSE58049	GPL570	Colorectal	HCT116	Hypoxia	1%O2	48h		[HG-U133_Plus_2] Affymetrix Human Genome U133 Plus 2.0 Array
Control_rep3	GSM1400096	GSE58049	GPL570	Colorectal	HCT116	Normoxia	21%O2	48h		[HG-U133_Plus_2] Affymetrix Human Genome U133 Plus 2.0 Array
RiboMinusRNAseq MCF7 normoxia, exp 1	GSM2112490	GSE71401	GPL11154	Breast	MCF-7	Normoxia	21%O2	24h		Illumina HiSeq 2000 (Homo sapiens)
RiboMinusRNAseq MCF7 hypoxia, exp1	GSM2112491	GSE71401	GPL11154	Breast	MCF-7	Hypoxia	0.5%O2	24h		Illumina HiSeq 2000 (Homo sapiens)
RiboMinusRNAseq MCF7 normoxia, exp 2	GSM2112492	GSE71401	GPL11154	Breast	MCF-7	Normoxia	21%O2	24h		Illumina HiSeq 2000 (Homo sapiens)
RiboMinusRNAseq MCF7 hypoxia, exp 2	GSM2112493	GSE71401	GPL11154	Breast	MCF-7	Hypoxia	0.5%O2	24h		Illumina HiSeq 2000 (Homo sapiens)
RiboMinusRNAseq MCF7 normoxia, exp 3	GSM2112494	GSE71401	GPL11154	Breast	MCF-7	Normoxia	21%O2	24h		Illumina HiSeq 2000 (Homo sapiens)
RiboMinusRNAseq MCF7 hypoxia, exp 3	GSM2112495	GSE71401	GPL11154	Breast	MCF-7	Hypoxia	0.5%O2	24h		Illumina HiSeq 2000 (Homo sapiens)
22RV1_Cell line_untreated	GSM1052563	GSE42868	GPL10558	Prostate	22Rv1	Normoxia	21%O2	24h		Illumina HumanHT-12 V4.0 expression beadchip
22RV1_Cell line_hypoxia exposed	GSM1052564	GSE42868	GPL10558	Prostate	22Rv1	Hypoxia	0.2%O2	24h		Illumina HumanHT-12 V4.0 expression beadchip
LNCaP_Cell line_untreated	GSM1052565	GSE42868	GPL10558	Prostate	LNCaP	Normoxia	21%O2	24h		Illumina HumanHT-12 V4.0 expression beadchip
LNCaP_Cell line_hypoxia exposed	GSM1052566	GSE42868	GPL10558	Prostate	LNCaP	Hypoxia	0.2%O2	24h		Illumina HumanHT-12 V4.0 expression beadchip
vector-MCF7_normoxia	GSM3535837	GSE124524	GPL6244	Breast	MCF-7	Normoxia	20%O2	96h		[HuGene-1_0-st] Affymetrix Human Gene 1.0 ST Array [transcript (gene) version]
vector-MCF7_hypoxia	GSM3535838	GSE124524	GPL6244	Breast	MCF-7	Hypoxia	1%O2	96h		[HuGene-1_0-st] Affymetrix Human Gene 1.0 ST Array [transcript (gene) version]
siControl	GSM2407510	GSE90599	GPL10999	Colorectal	HCT116	Normoxia	20%O2	24h		Illumina Genome Analyzer IIx (Homo sapiens)
siControl 4H Hypoxia	GSM2407512	GSE90599	GPL10999	Colorectal	HCT116	Hypoxia	1%O2	4h		Illumina Genome Analyzer IIx (Homo sapiens)
MB231RN-LM-GFP_1	GSM1103102	GSE45362	GPL10558	Breast	MB231RN-LM	Normoxia	21%O2	4h		Illumina HumanHT-12 V4.0 expression beadchip
MB231RN-LM-GFP_2	GSM1103103	GSE45362	GPL10558	Breast	MB231RN-LM	Normoxia	21%O2	4h		Illumina HumanHT-12 V4.0 expression beadchip
MB231RN-LM-GFP_CoCl2_1	GSM1103104	GSE45362	GPL10558	Breast	MB231RN-LM	Mimicked hypoxia in (CoCl2 0.2µM) Normoxia	21%O2	4h		Illumina HumanHT-12 V4.0 expression beadchip
MB231RN-LM-GFP_CoCl2_2	GSM1103105	GSE45362	GPL10558	Breast	MB231RN-LM	Mimicked hypoxia in (CoCl2 0.2µM) Normoxia	21%O2	4h		Illumina HumanHT-12 V4.0 expression beadchip
PANC1_Control1	GSM2183482	GSE82104	GPL18573	Pancreas	PANC-1	Normoxia	21%O2	48h		Illumina NextSeq 500 (Homo sapiens)
PANC1_Control2	GSM2183483	GSE82104	GPL18573	Pancreas	PANC-1	Normoxia	21%O2	48h		Illumina NextSeq 500 (Homo sapiens)
PANC1_Control3	GSM2183484	GSE82104	GPL18573	Pancreas	PANC-1	Normoxia	21%O2	48h		Illumina NextSeq 500 (Homo sapiens)
PANC1_Cobalt1	GSM2183485	GSE82104	GPL18573	Pancreas	PANC-1	Mimicked hypoxia in (CoCl2 0.2µM) Normoxia	21%O2	48h		Illumina NextSeq 500 (Homo sapiens)
PANC1_Cobalt2	GSM2183486	GSE82104	GPL18573	Pancreas	PANC-1	Mimicked hypoxia in (CoCl2 0.2µM) Normoxia	21%O2	48h		Illumina NextSeq 500 (Homo sapiens)
PANC1_Cobalt3	GSM2183487	GSE82104	GPL18573	Pancreas	PANC-1	Mimicked hypoxia in (CoCl2 0.2µM) Normoxia	21%O2	48h		Illumina NextSeq 500 (Homo sapiens)
astrocytes hypoxia batch 1	GSM66929	GSE3045	GPL570	Astrocytes from fetal brain	Astrocytes-fetal-brain	Hypoxia	1%O2	24h		[HG-U133_Plus_2] Affymetrix Human Genome U133 Plus 2.0 Array
astrocytes hypoxia batch 2	GSM66930	GSE3045	GPL570	Astrocytes from fetal brain	Astrocytes-fetal-brain	Hypoxia	1%O2	24h		[HG-U133_Plus_2] Affymetrix Human Genome U133 Plus 2.0 Array
astrocytes hypoxia batch 3	GSM66931	GSE3045	GPL570	Astrocytes from fetal brain	Astrocytes-fetal-brain	Hypoxia	1%O2	24h		[HG-U133_Plus_2] Affymetrix Human Genome U133 Plus 2.0 Array
astrocytes normoxia batch 1	GSM66932	GSE3045	GPL570	Astrocytes from fetal brain	Astrocytes-fetal-brain	Normoxia	21%O2	24h		[HG-U133_Plus_2] Affymetrix Human Genome U133 Plus 2.0 Array
astrocytes normoxia batch 2	GSM66933	GSE3045	GPL570	Astrocytes from fetal brain	Astrocytes-fetal-brain	Normoxia	21%O2	24h		[HG-U133_Plus_2] Affymetrix Human Genome U133 Plus 2.0 Array
astrocytes normoxia batch 3	GSM66934	GSE3045	GPL570	Astrocytes from fetal brain	Astrocytes-fetal-brain	Normoxia	21%O2	24h		[HG-U133_Plus_2] Affymetrix Human Genome U133 Plus 2.0 Array
HeLa hypoxia batch 1	GSM67046	GSE3051	GPL570	Cervical	HeLa	Hypoxia	1%O2	24h		[HG-U133_Plus_2] Affymetrix Human Genome U133 Plus 2.0 Array
HeLa hypoxia batch 2	GSM67047	GSE3051	GPL570	Cervical	HeLa	Hypoxia	1%O2	24h		[HG-U133_Plus_2] Affymetrix Human Genome U133 Plus 2.0 Array
HeLa hypoxia batch 3	GSM67048	GSE3051	GPL570	Cervical	HeLa	Hypoxia	1%O2	24h		[HG-U133_Plus_2] Affymetrix Human Genome U133 Plus 2.0 Array
HeLa normoxia batch 1	GSM67049	GSE3051	GPL570	Cervical	HeLa	Normoxia	21%O2	24h		[HG-U133_Plus_2] Affymetrix Human Genome U133 Plus 2.0 Array
HeLa normoxia batch 2	GSM67050	GSE3051	GPL570	Cervical	HeLa	Normoxia	21%O2	24h		[HG-U133_Plus_2] Affymetrix Human Genome U133 Plus 2.0 Array
HeLa normoxia batch 3	GSM67051	GSE3051	GPL570	Cervical	HeLa	Normoxia	21%O2	24h		[HG-U133_Plus_2] Affymetrix Human Genome U133 Plus 2.0 Array
MCF7_Normoxia_rep1 [mRNA]	GSM1151682	GSE47533	GPL6884	Breast	MCF-7	Normoxia	21%O2	48h		Illumina HumanWG-6 v3.0 expression beadchip
MCF7_Normoxia_rep2 [mRNA]	GSM1151683	GSE47533	GPL6884	Breast	MCF-7	Normoxia	21%O2	48h		Illumina HumanWG-6 v3.0 expression beadchip
MCF7_Normoxia_rep3 [mRNA]	GSM1151684	GSE47533	GPL6884	Breast	MCF-7	Normoxia	21%O2	48h		Illumina HumanWG-6 v3.0 expression beadchip
MCF7_Hypoxia_16h_rep1 [mRNA]	GSM1151685	GSE47533	GPL6884	Breast	MCF-7	Hypoxia	1%O2	16h		Illumina HumanWG-6 v3.0 expression beadchip
MCF7_Hypoxia_16h_rep2 [mRNA]	GSM1151686	GSE47533	GPL6884	Breast	MCF-7	Hypoxia	1%O2	16h		Illumina HumanWG-6 v3.0 expression beadchip
MCF7_Hypoxia_16h_rep3 [mRNA]	GSM1151687	GSE47533	GPL6884	Breast	MCF-7	Hypoxia	1%O2	16h		Illumina HumanWG-6 v3.0 expression beadchip
MCF7_Hypoxia_32h_rep1 [mRNA]	GSM1151688	GSE47533	GPL6884	Breast	MCF-7	Hypoxia	1%O2	32h		Illumina HumanWG-6 v3.0 expression beadchip
MCF7_Hypoxia_32h_rep2 [mRNA]	GSM1151689	GSE47533	GPL6884	Breast	MCF-7	Hypoxia	1%O2	32h		Illumina HumanWG-6 v3.0 expression beadchip
MCF7_Hypoxia_32h_rep3 [mRNA]	GSM1151690	GSE47533	GPL6884	Breast	MCF-7	Hypoxia	1%O2	32h		Illumina HumanWG-6 v3.0 expression beadchip
MCF7_Hypoxia_48h_rep1 [mRNA]	GSM1151691	GSE47533	GPL6884	Breast	MCF-7	Hypoxia	1%O2	48h		Illumina HumanWG-6 v3.0 expression beadchip
MCF7_Hypoxia_48h_rep2 [mRNA]	GSM1151692	GSE47533	GPL6884	Breast	MCF-7	Hypoxia	1%O2	48h		Illumina HumanWG-6 v3.0 expression beadchip
MCF7_Hypoxia_48h_rep3 [mRNA]	GSM1151693	GSE47533	GPL6884	Breast	MCF-7	Hypoxia	1%O2	48h		Illumina HumanWG-6 v3.0 expression beadchip
DKO3 after 12h of hypoxia - sample 1	GSM878210	GSE35973	GPL570	Colorectal	DKO3	Hypoxia	1%O2	12h		[HG-U133_Plus_2] Affymetrix Human Genome U133 Plus 2.0 Array
DKO3 after 12h of hypoxia - sample 2	GSM878211	GSE35973	GPL570	Colorectal	DKO3	Hypoxia	1%O2	12h		[HG-U133_Plus_2] Affymetrix Human Genome U133 Plus 2.0 Array
DKO3 at normoxia - sample 1	GSM878212	GSE35973	GPL570	Colorectal	DKO3	Normoxia	21%O2	12h		[HG-U133_Plus_2] Affymetrix Human Genome U133 Plus 2.0 Array
DKO3 at normoxia - sample 2	GSM878213	GSE35973	GPL570	Colorectal	DKO3	Normoxia	21%O2	12h		[HG-U133_Plus_2] Affymetrix Human Genome U133 Plus 2.0 Array
1_Normoxia_siControl_A	GSM4145782	GSE139673	GPL11154	Pancreas	AsPC-1	Normoxia	21%O2	24h		Illumina HiSeq 2000 (Homo sapiens)
2_Normoxia_siControl_B	GSM4145783	GSE139673	GPL11154	Pancreas	AsPC-1	Normoxia	21%O2	24h		Illumina HiSeq 2000 (Homo sapiens)
3_Normoxia_siControl_C	GSM4145784	GSE139673	GPL11154	Pancreas	AsPC-1	Normoxia	21%O2	24h		Illumina HiSeq 2000 (Homo sapiens)
7_Hypoxia_siControl_A	GSM4145788	GSE139673	GPL11154	Pancreas	AsPC-1	Hypoxia	1%O2	24h		Illumina HiSeq 2000 (Homo sapiens)
8_Hypoxia_siControl_B	GSM4145789	GSE139673	GPL11154	Pancreas	AsPC-1	Hypoxia	1%O2	24h		Illumina HiSeq 2000 (Homo sapiens)
9_Hypoxia_siControl_C	GSM4145790	GSE139673	GPL11154	Pancreas	AsPC-1	Hypoxia	1%O2	24h		Illumina HiSeq 2000 (Homo sapiens)
Normoxia_1	GSM3514415	GSE123856	GPL18573	Breast	UFH-001	Normoxia	21%O2	16h		Illumina NextSeq 500 (Homo sapiens)
Hypoxia_1	GSM3514416	GSE123856	GPL18573	Breast	UFH-001	Hypoxia	1%O2	16h		Illumina NextSeq 500 (Homo sapiens)
Normoxia_2	GSM3514417	GSE123856	GPL18573	Breast	UFH-001	Normoxia	21%O2	16h		Illumina NextSeq 500 (Homo sapiens)
Hypoxia_2	GSM3514418	GSE123856	GPL18573	Breast	UFH-001	Hypoxia	1%O2	16h		Illumina NextSeq 500 (Homo sapiens)
Normoxia_3	GSM3514419	GSE123856	GPL18573	Breast	UFH-001	Normoxia	21%O2	16h		Illumina NextSeq 500 (Homo sapiens)
Hypoxia_3	GSM3514420	GSE123856	GPL18573	Breast	UFH-001	Hypoxia	1%O2	16h		Illumina NextSeq 500 (Homo sapiens)
A10.7 cell line 24h at hypoxic condition	GSM1649352	GSE67549	GPL15207	Pancreas	A10.7	Hypoxia	1%O2	24h		[PrimeView] Affymetrix Human Gene Expression Array
A10.7 cell line 24h at normoxic condition	GSM1649353	GSE67549	GPL15207	Pancreas	A10.7	Normoxia	21%O2	24h		[PrimeView] Affymetrix Human Gene Expression Array
A125 cell line 24h at hypoxic condition	GSM1649354	GSE67549	GPL15207	Pancreas	A125	Hypoxia	1%O2	24h		[PrimeView] Affymetrix Human Gene Expression Array
A125 cell line 24h at normoxic condition	GSM1649355	GSE67549	GPL15207	Pancreas	A125	Normoxia	21%O2	24h		[PrimeView] Affymetrix Human Gene Expression Array
A13D cell line 24h at hypoxic condition	GSM1649356	GSE67549	GPL15207	Pancreas	A13D	Hypoxia	1%O2	24h		[PrimeView] Affymetrix Human Gene Expression Array
A13D cell line 24h at normoxic condition	GSM1649357	GSE67549	GPL15207	Pancreas	A13D	Normoxia	21%O2	24h		[PrimeView] Affymetrix Human Gene Expression Array
A2.4 cell line 24h at hypoxic condition	GSM1649358	GSE67549	GPL15207	Pancreas	A2.4	Hypoxia	1%O2	24h		[PrimeView] Affymetrix Human Gene Expression Array
A2.4 cell line 24h at normoxic condition	GSM1649359	GSE67549	GPL15207	Pancreas	A2.4	Normoxia	21%O2	24h		[PrimeView] Affymetrix Human Gene Expression Array
A32.4 cell line 24h at hypoxic condition	GSM1649360	GSE67549	GPL15207	Pancreas	A32.4	Hypoxia	1%O2	24h		[PrimeView] Affymetrix Human Gene Expression Array
A32.4 cell line 24h at normoxic condition	GSM1649361	GSE67549	GPL15207	Pancreas	A32.4	Normoxia	21%O2	24h		[PrimeView] Affymetrix Human Gene Expression Array
A38.41 cell line 24h at hypoxic condition	GSM1649362	GSE67549	GPL15207	Pancreas	A38.41	Hypoxia	1%O2	24h		[PrimeView] Affymetrix Human Gene Expression Array
A38.41 cell line 24h at normoxic condition	GSM1649363	GSE67549	GPL15207	Pancreas	A38.41	Normoxia	21%O2	24h		[PrimeView] Affymetrix Human Gene Expression Array
A38.44 cell line 24h at hypoxic condition	GSM1649364	GSE67549	GPL15207	Pancreas	A38.44	Hypoxia	1%O2	24h		[PrimeView] Affymetrix Human Gene Expression Array
A38.44 cell line 24h at normoxic condition	GSM1649365	GSE67549	GPL15207	Pancreas	A38.44	Normoxia	21%O2	24h		[PrimeView] Affymetrix Human Gene Expression Array
A38.5 cell line 24h at hypoxic condition	GSM1649366	GSE67549	GPL15207	Pancreas	A38.5	Hypoxia	1%O2	24h		[PrimeView] Affymetrix Human Gene Expression Array
A38.5 cell line 24h at normoxic condition	GSM1649367	GSE67549	GPL15207	Pancreas	A38.5	Normoxia	21%O2	24h		[PrimeView] Affymetrix Human Gene Expression Array
A6L cell line 24h at hypoxic condition	GSM1649368	GSE67549	GPL15207	Pancreas	A6L	Hypoxia	1%O2	24h		[PrimeView] Affymetrix Human Gene Expression Array
A6L cell line 24h at normoxic condition	GSM1649369	GSE67549	GPL15207	Pancreas	A6L	Normoxia	21%O2	24h		[PrimeView] Affymetrix Human Gene Expression Array
MCF-7 24h at 21% O2 OFN_N1	GSM1039631	GSE42416	GPL6244	Breast	MCF-7	Normoxia	21%O2	24h		[HuGene-1_0-st] Affymetrix Human Gene 1.0 ST Array [transcript (gene) version]
MDA-MB-231 24h at 21% O2 OFN_N2	GSM1039632	GSE42416	GPL6244	Breast	MDA-MB-231	Normoxia	21%O2	24h		[HuGene-1_0-st] Affymetrix Human Gene 1.0 ST Array [transcript (gene) version]
T-47D 24h at 21% O2 OFN_N3	GSM1039633	GSE42416	GPL6244	Breast	T-47D	Normoxia	21%O2	24h		[HuGene-1_0-st] Affymetrix Human Gene 1.0 ST Array [transcript (gene) version]
A549 24h at 21% O2 OFN_N4	GSM1039634	GSE42416	GPL6244	Lung	A549	Normoxia	21%O2	24h		[HuGene-1_0-st] Affymetrix Human Gene 1.0 ST Array [transcript (gene) version]
Widr 24h at 21% O2 OFN_N5	GSM1039635	GSE42416	GPL6244	Colorectal	WiDr	Normoxia	21%O2	24h		[HuGene-1_0-st] Affymetrix Human Gene 1.0 ST Array [transcript (gene) version]
HCT116 24h at 21% O2 OFN_N6	GSM1039636	GSE42416	GPL6244	Colorectal	HCT116	Normoxia	21%O2	24h		[HuGene-1_0-st] Affymetrix Human Gene 1.0 ST Array [transcript (gene) version]
HT29 24h at 21% O2 OFN_N8	GSM1039638	GSE42416	GPL6244	Colorectal	HT29	Normoxia	21%O2	24h		[HuGene-1_0-st] Affymetrix Human Gene 1.0 ST Array [transcript (gene) version]
Colo-205 24h at 21% O2 OFN_N9	GSM1039639	GSE42416	GPL6244	Colorectal	COLO-205	Normoxia	21%O2	24h		[HuGene-1_0-st] Affymetrix Human Gene 1.0 ST Array [transcript (gene) version]
LoVo 24h at 21% O2 OFN_N10	GSM1039640	GSE42416	GPL6244	Colorectal	LoVo	Normoxia	21%O2	24h		[HuGene-1_0-st] Affymetrix Human Gene 1.0 ST Array [transcript (gene) version]
HCT-15 24h at 21% O2 OFN_N11	GSM1039641	GSE42416	GPL6244	Colorectal	HCT-15	Normoxia	21%O2	24h		[HuGene-1_0-st] Affymetrix Human Gene 1.0 ST Array [transcript (gene) version]
siHa 24h at 21% O2 OFN_N12	GSM1039642	GSE42416	GPL6244	Cervical	SiHa	Normoxia	21%O2	24h		[HuGene-1_0-st] Affymetrix Human Gene 1.0 ST Array [transcript (gene) version]
PC3 24h at 21% O2 OFN_N13	GSM1039643	GSE42416	GPL6244	Prostate	PC-3	Normoxia	21%O2	24h		[HuGene-1_0-st] Affymetrix Human Gene 1.0 ST Array [transcript (gene) version]
U373 24h at 21% O2 OFN_N14	GSM1039644	GSE42416	GPL6244	Brain	U373	Normoxia	21%O2	24h		[HuGene-1_0-st] Affymetrix Human Gene 1.0 ST Array [transcript (gene) version]
HepG2 24h at 21% O2 OFN_N15	GSM1039645	GSE42416	GPL6244	Liver	HepG2	Normoxia	21%O2	24h		[HuGene-1_0-st] Affymetrix Human Gene 1.0 ST Array [transcript (gene) version]
Hep3B 24h at 21% O2 OFN_N16	GSM1039646	GSE42416	GPL6244	Liver	Hep3B	Normoxia	21%O2	24h		[HuGene-1_0-st] Affymetrix Human Gene 1.0 ST Array [transcript (gene) version]
PLC/PRF/5 24h at 21% O2 OFN_N17	GSM1039647	GSE42416	GPL6244	Liver	PLC-PRF-5	Normoxia	21%O2	24h		[HuGene-1_0-st] Affymetrix Human Gene 1.0 ST Array [transcript (gene) version]
SK-HEP-1 24h at 21% O2 OFN_N18	GSM1039648	GSE42416	GPL6244	Liver	SK-HEP-1	Normoxia	21%O2	24h		[HuGene-1_0-st] Affymetrix Human Gene 1.0 ST Array [transcript (gene) version]
A498 24h at 21% O2 OFN_N19	GSM1039649	GSE42416	GPL6244	Kidney	A498	Normoxia	21%O2	24h		[HuGene-1_0-st] Affymetrix Human Gene 1.0 ST Array [transcript (gene) version]
HT1080 24h at 21% O2 OFN_N20	GSM1039650	GSE42416	GPL6244	Fibrosarcoma	HT1080	Normoxia	21%O2	24h		[HuGene-1_0-st] Affymetrix Human Gene 1.0 ST Array [transcript (gene) version]
MCF-7 24h at 1% O2 OFN_H1	GSM1039651	GSE42416	GPL6244	Breast	MCF-7	Hypoxia	1%O2	24h		[HuGene-1_0-st] Affymetrix Human Gene 1.0 ST Array [transcript (gene) version]
MDA-MB-231 24h at 1% O2 OFN_H2	GSM1039652	GSE42416	GPL6244	Breast	MDA-MB-231	Hypoxia	1%O2	24h		[HuGene-1_0-st] Affymetrix Human Gene 1.0 ST Array [transcript (gene) version]
T-47D 24h at 1% O2 OFN_H3	GSM1039653	GSE42416	GPL6244	Breast	T-47D	Hypoxia	1%O2	24h		[HuGene-1_0-st] Affymetrix Human Gene 1.0 ST Array [transcript (gene) version]
A549 24h at 1% O2 OFN_H4	GSM1039654	GSE42416	GPL6244	Lung	A549	Hypoxia	1%O2	24h		[HuGene-1_0-st] Affymetrix Human Gene 1.0 ST Array [transcript (gene) version]
Widr 24h at 1% O2 OFN_H5	GSM1039655	GSE42416	GPL6244	Colorectal	WiDr	Hypoxia	1%O2	24h		[HuGene-1_0-st] Affymetrix Human Gene 1.0 ST Array [transcript (gene) version]
HCT116 24h at 1% O2 OFN_H6	GSM1039656	GSE42416	GPL6244	Colorectal	HCT116	Hypoxia	1%O2	24h		[HuGene-1_0-st] Affymetrix Human Gene 1.0 ST Array [transcript (gene) version]
HT29 24h at 1% O2 OFN_H8	GSM1039658	GSE42416	GPL6244	Colorectal	HT29	Hypoxia	1%O2	24h		[HuGene-1_0-st] Affymetrix Human Gene 1.0 ST Array [transcript (gene) version]
Colo-205 24h at 1% O2 OFN_H9	GSM1039659	GSE42416	GPL6244	Colorectal	COLO-205	Hypoxia	1%O2	24h		[HuGene-1_0-st] Affymetrix Human Gene 1.0 ST Array [transcript (gene) version]
LoVo 24h at 1% O2 OFN_H10	GSM1039660	GSE42416	GPL6244	Colorectal	LoVo	Hypoxia	1%O2	24h		[HuGene-1_0-st] Affymetrix Human Gene 1.0 ST Array [transcript (gene) version]
HCT-15 24h at 1% O2 OFN_H11	GSM1039661	GSE42416	GPL6244	Colorectal	HCT-15	Hypoxia	1%O2	24h		[HuGene-1_0-st] Affymetrix Human Gene 1.0 ST Array [transcript (gene) version]
siHa 24h at 1% O2 OFN_H12	GSM1039662	GSE42416	GPL6244	Cervical	SiHa	Hypoxia	1%O2	24h		[HuGene-1_0-st] Affymetrix Human Gene 1.0 ST Array [transcript (gene) version]
PC3 24h at 1% O2 OFN_H13	GSM1039663	GSE42416	GPL6244	Prostate	PC-3	Hypoxia	1%O2	24h		[HuGene-1_0-st] Affymetrix Human Gene 1.0 ST Array [transcript (gene) version]
U373 24h at 1% O2 OFN_H14	GSM1039664	GSE42416	GPL6244	Brain	U373	Hypoxia	1%O2	24h		[HuGene-1_0-st] Affymetrix Human Gene 1.0 ST Array [transcript (gene) version]
HepG2 24h at 1% O2 OFN_H15	GSM1039665	GSE42416	GPL6244	Liver	HepG2	Hypoxia	1%O2	24h		[HuGene-1_0-st] Affymetrix Human Gene 1.0 ST Array [transcript (gene) version]
Hep3B 24h at 1% O2 OFN_H16	GSM1039666	GSE42416	GPL6244	Liver	Hep3B	Hypoxia	1%O2	24h		[HuGene-1_0-st] Affymetrix Human Gene 1.0 ST Array [transcript (gene) version]
PLC/PRF/5 24h at 1% O2 OFN_H17	GSM1039667	GSE42416	GPL6244	Liver	PLC-PRF-5	Hypoxia	1%O2	24h		[HuGene-1_0-st] Affymetrix Human Gene 1.0 ST Array [transcript (gene) version]
SK-HEP-1 24h at 1% O2 OFN_H18	GSM1039668	GSE42416	GPL6244	Liver	SK-HEP-1	Hypoxia	1%O2	24h		[HuGene-1_0-st] Affymetrix Human Gene 1.0 ST Array [transcript (gene) version]
A498 24h at 1% O2 OFN_H19	GSM1039669	GSE42416	GPL6244	Kidney	A498	Hypoxia	1%O2	24h		[HuGene-1_0-st] Affymetrix Human Gene 1.0 ST Array [transcript (gene) version]
HT1080 24h at 1% O2 OFN_H20	GSM1039670	GSE42416	GPL6244	Fibrosarcoma	HT1080	Hypoxia	1%O2	24h		[HuGene-1_0-st] Affymetrix Human Gene 1.0 ST Array [transcript (gene) version]
MCF10A_WT_normoxia_1	GSM3711368	GSE129344	GPL16791	Breast	MCF10A	Normoxia	21%O2	48h		Illumina HiSeq 2500 (Homo sapiens)
MCF10A_WT_normoxia_2	GSM3711369	GSE129344	GPL16791	Breast	MCF10A	Normoxia	21%O2	48h		Illumina HiSeq 2500 (Homo sapiens)
MCF10A_WT_hypoxia_1	GSM3711370	GSE129344	GPL16791	Breast	MCF10A	Hypoxia	1%O2	48h		Illumina HiSeq 2500 (Homo sapiens)
MCF10A_WT_hypoxia_2	GSM3711371	GSE129344	GPL16791	Breast	MCF10A	Hypoxia	1%O2	48h		Illumina HiSeq 2500 (Homo sapiens)
Normoxia_6hr (total RNA)_1	GSM1274253	GSE52695	GPL16288	Ovarian	A2780	Normoxia	21%O2	6h		AB 5500xl Genetic Analyzer (Homo sapiens)
Normoxia_6hr (total RNA)_2	GSM1274254	GSE52695	GPL16288	Ovarian	A2780	Normoxia	21%O2	6h		AB 5500xl Genetic Analyzer (Homo sapiens)
Hypoxia_6hr (total RNA)_3	GSM1274255	GSE52695	GPL16288	Ovarian	A2780	Hypoxia	1%O2	6h		AB 5500xl Genetic Analyzer (Homo sapiens)
Hypoxia_6hr (total RNA)_4	GSM1274256	GSE52695	GPL16288	Ovarian	A2780	Hypoxia	1%O2	6h		AB 5500xl Genetic Analyzer (Homo sapiens)
Normoxia_48hr (total RNA)_5	GSM1274257	GSE52695	GPL16288	Ovarian	A2780	Normoxia	21%O2	48h		AB 5500xl Genetic Analyzer (Homo sapiens)
Normoxia_48hr (total RNA)_6	GSM1274258	GSE52695	GPL16288	Ovarian	A2780	Normoxia	21%O2	48h		AB 5500xl Genetic Analyzer (Homo sapiens)
Hypoxia_48hr (total RNA)_7	GSM1274259	GSE52695	GPL16288	Ovarian	A2780	Hypoxia	1%O2	48h		AB 5500xl Genetic Analyzer (Homo sapiens)
Hypoxia_48hr (total RNA)_8	GSM1274260	GSE52695	GPL16288	Ovarian	A2780	Hypoxia	1%O2	48h		AB 5500xl Genetic Analyzer (Homo sapiens)
Normoxia_6days (total RNA)_9	GSM1274261	GSE52695	GPL16288	Ovarian	A2780	Normoxia	21%O2	144h		AB 5500xl Genetic Analyzer (Homo sapiens)
Normoxia_6days (total RNA)_10	GSM1274262	GSE52695	GPL16288	Ovarian	A2780	Normoxia	21%O2	144h		AB 5500xl Genetic Analyzer (Homo sapiens)
Hypoxia_6days (total RNA)_11	GSM1274263	GSE52695	GPL16288	Ovarian	A2780	Hypoxia	1%O2	144h		AB 5500xl Genetic Analyzer (Homo sapiens)
Hypoxia_6days (total RNA)_12	GSM1274264	GSE52695	GPL16288	Ovarian	A2780	Hypoxia	1%O2	144h		AB 5500xl Genetic Analyzer (Homo sapiens)
JKim Hypoxia 1a	GSM93566	GSE4086	GPL570	Burkitt lymphoma	P493-6	Hypoxia	0.1%O2	29h		[HG-U133_Plus_2] Affymetrix Human Genome U133 Plus 2.0 Array
JKim Hypoxia 2a	GSM93567	GSE4086	GPL570	Burkitt lymphoma	P493-6	Hypoxia	0.1%O2	29h		[HG-U133_Plus_2] Affymetrix Human Genome U133 Plus 2.0 Array
JKim Non-hypoxia 1a	GSM93568	GSE4086	GPL570	Burkitt lymphoma	P493-6	Normoxia	21%O2	29h		[HG-U133_Plus_2] Affymetrix Human Genome U133 Plus 2.0 Array
JKim Non-Hypoxia 2a	GSM93569	GSE4086	GPL570	Burkitt lymphoma	P493-6	Normoxia	21%O2	29h		[HG-U133_Plus_2] Affymetrix Human Genome U133 Plus 2.0 Array
MCF7 control siRNA normoxia, biological rep1	GSM3027310	GSE111259	GPL6244	Breast	MCF-7	Normoxia	21%O2	18h		[HuGene-1_0-st] Affymetrix Human Gene 1.0 ST Array [transcript (gene) version]
MCF7 control siRNA normoxia, biological rep2	GSM3027311	GSE111259	GPL6244	Breast	MCF-7	Normoxia	21%O2	18h		[HuGene-1_0-st] Affymetrix Human Gene 1.0 ST Array [transcript (gene) version]
MCF7 control siRNA normoxia, biological rep3	GSM3027312	GSE111259	GPL6244	Breast	MCF-7	Normoxia	21%O2	18h		[HuGene-1_0-st] Affymetrix Human Gene 1.0 ST Array [transcript (gene) version]
MCF7 control siRNA hypoxia, biological rep1	GSM3027313	GSE111259	GPL6244	Breast	MCF-7	Hypoxia	1%O2	18h		[HuGene-1_0-st] Affymetrix Human Gene 1.0 ST Array [transcript (gene) version]
MCF7 control siRNA hypoxia, biological rep2	GSM3027314	GSE111259	GPL6244	Breast	MCF-7	Hypoxia	1%O2	18h		[HuGene-1_0-st] Affymetrix Human Gene 1.0 ST Array [transcript (gene) version]
MCF7 control siRNA hypoxia, biological rep3	GSM3027315	GSE111259	GPL6244	Breast	MCF-7	Hypoxia	1%O2	18h		[HuGene-1_0-st] Affymetrix Human Gene 1.0 ST Array [transcript (gene) version]
Cell_line_HeLa_0.2ctrl	GSM4429815	GSE147384	GPL10558	Cervical	HeLa	Normoxia	21%O2	24h		Illumina HumanHT-12 V4.0 expression beadchip
Cell_line_HeLa_0.2hyp	GSM4429816	GSE147384	GPL10558	Cervical	HeLa	Hypoxia	0.2%O2	24h		Illumina HumanHT-12 V4.0 expression beadchip
Cell_line_HeLa_0.5ctrl	GSM4429817	GSE147384	GPL10558	Cervical	HeLa	Normoxia	21%O2	24h		Illumina HumanHT-12 V4.0 expression beadchip
Cell_line_HeLa_0.5hyp	GSM4429818	GSE147384	GPL10558	Cervical	HeLa	Hypoxia	0.5%O2	24h		Illumina HumanHT-12 V4.0 expression beadchip
Cell_line_HeLa_1ctrl	GSM4429819	GSE147384	GPL10558	Cervical	HeLa	Normoxia	21%O2	24h		Illumina HumanHT-12 V4.0 expression beadchip
Cell_line_HeLa_1hyp	GSM4429820	GSE147384	GPL10558	Cervical	HeLa	Hypoxia	1%O2	24h		Illumina HumanHT-12 V4.0 expression beadchip
Cell_line_HeLa_2ctrl	GSM4429821	GSE147384	GPL10558	Cervical	HeLa	Normoxia	21%O2	24h		Illumina HumanHT-12 V4.0 expression beadchip
Cell_line_HeLa_2hyp	GSM4429822	GSE147384	GPL10558	Cervical	HeLa	Hypoxia	2%O2	24h		Illumina HumanHT-12 V4.0 expression beadchip
Cell_line_HeLa_5ctrl	GSM4429823	GSE147384	GPL10558	Cervical	HeLa	Normoxia	21%O2	24h		Illumina HumanHT-12 V4.0 expression beadchip
Cell_line_HeLa_5hyp	GSM4429824	GSE147384	GPL10558	Cervical	HeLa	Hypoxia	5%O2	24h		Illumina HumanHT-12 V4.0 expression beadchip
Cell_line_SiHa_0.2ctrl	GSM4429825	GSE147384	GPL10558	Cervical	SiHa	Normoxia	21%O2	24h		Illumina HumanHT-12 V4.0 expression beadchip
Cell_line_SiHa_0.2hyp	GSM4429826	GSE147384	GPL10558	Cervical	SiHa	Hypoxia	0.2%O2	24h		Illumina HumanHT-12 V4.0 expression beadchip
Cell_line_SiHa_0.5ctrl	GSM4429827	GSE147384	GPL10558	Cervical	SiHa	Normoxia	21%O2	24h		Illumina HumanHT-12 V4.0 expression beadchip
Cell_line_SiHa_0.5hyp	GSM4429828	GSE147384	GPL10558	Cervical	SiHa	Hypoxia	0.5%O2	24h		Illumina HumanHT-12 V4.0 expression beadchip
Cell_line_SiHa_1ctrl	GSM4429829	GSE147384	GPL10558	Cervical	SiHa	Normoxia	21%O2	24h		Illumina HumanHT-12 V4.0 expression beadchip
Cell_line_SiHa_1hyp	GSM4429830	GSE147384	GPL10558	Cervical	SiHa	Hypoxia	1%O2	24h		Illumina HumanHT-12 V4.0 expression beadchip
Cell_line_SiHa_2ctrl	GSM4429831	GSE147384	GPL10558	Cervical	SiHa	Normoxia	21%O2	24h		Illumina HumanHT-12 V4.0 expression beadchip
Cell_line_SiHa_2hyp	GSM4429832	GSE147384	GPL10558	Cervical	SiHa	Hypoxia	2%O2	24h		Illumina HumanHT-12 V4.0 expression beadchip
Cell_line_SiHa_5ctrl	GSM4429833	GSE147384	GPL10558	Cervical	SiHa	Normoxia	21%O2	24h		Illumina HumanHT-12 V4.0 expression beadchip
Cell_line_SiHa_5hyp	GSM4429834	GSE147384	GPL10558	Cervical	SiHa	Hypoxia	5%O2	24h		Illumina HumanHT-12 V4.0 expression beadchip
HCC1806_normoxia_1	GSM4432430	GSE147516	GPL17586	Breast	HCC1806	Normoxia	21%O2	24h		[HTA-2_0] Affymetrix Human Transcriptome Array 2.0 [transcript (gene) version]
HCC1806_normoxia_2	GSM4432431	GSE147516	GPL17586	Breast	HCC1806	Normoxia	21%O2	24h		[HTA-2_0] Affymetrix Human Transcriptome Array 2.0 [transcript (gene) version]
HCC1806_hypoxia_1	GSM4432432	GSE147516	GPL17586	Breast	HCC1806	Hypoxia	1%O2	24h		[HTA-2_0] Affymetrix Human Transcriptome Array 2.0 [transcript (gene) version]
HCC1806_hypoxia_2	GSM4432433	GSE147516	GPL17586	Breast	HCC1806	Hypoxia	1%O2	24h		[HTA-2_0] Affymetrix Human Transcriptome Array 2.0 [transcript (gene) version]
MCF7_normoxia_1	GSM4432434	GSE147516	GPL17586	Breast	MCF-7	Normoxia	21%O2	24h		[HTA-2_0] Affymetrix Human Transcriptome Array 2.0 [transcript (gene) version]
MCF7_normoxia_2	GSM4432435	GSE147516	GPL17586	Breast	MCF-7	Normoxia	21%O2	24h		[HTA-2_0] Affymetrix Human Transcriptome Array 2.0 [transcript (gene) version]
MCF7_hypoxia_1	GSM4432436	GSE147516	GPL17586	Breast	MCF-7	Hypoxia	1%O2	24h		[HTA-2_0] Affymetrix Human Transcriptome Array 2.0 [transcript (gene) version]
MCF7_hypoxia_2	GSM4432437	GSE147516	GPL17586	Breast	MCF-7	Hypoxia	1%O2	24h		[HTA-2_0] Affymetrix Human Transcriptome Array 2.0 [transcript (gene) version]
MCF-7-Norm-p2	GSM4639878	GSE153291	GPL18573	Breast	MCF-7	Normoxia	21%O2	24h		Illumina NextSeq 500 (Homo sapiens)
MCF-7-Norm-p3	GSM4639879	GSE153291	GPL18573	Breast	MCF-7	Normoxia	21%O2	24h		Illumina NextSeq 500 (Homo sapiens)
MCF-7-Norm-p5	GSM4639880	GSE153291	GPL18573	Breast	MCF-7	Normoxia	21%O2	24h		Illumina NextSeq 500 (Homo sapiens)
MCF-7-Hypo-p2	GSM4639881	GSE153291	GPL18573	Breast	MCF-7	Hypoxia	1%O2	24h		Illumina NextSeq 500 (Homo sapiens)
MCF-7-Hypo-p3	GSM4639882	GSE153291	GPL18573	Breast	MCF-7	Hypoxia	1%O2	24h		Illumina NextSeq 500 (Homo sapiens)
MCF-7-Hypo-p5	GSM4639883	GSE153291	GPL18573	Breast	MCF-7	Hypoxia	1%O2	24h		Illumina NextSeq 500 (Homo sapiens)
MCF7_RNAseq_control_1day-Normoxia_r1a	GSM3385851	GSE85353	GPL20301	Breast	MCF-7	Normoxia	21%O2	24h		Illumina HiSeq 4000 (Homo sapiens)
MCF7_RNAseq_control_1day-Normoxia_r1b	GSM3385852	GSE85353	GPL20301	Breast	MCF-7	Normoxia	21%O2	24h		Illumina HiSeq 4000 (Homo sapiens)
MCF7_RNAseq_control_1day-Normoxia_r2a	GSM3385853	GSE85353	GPL20301	Breast	MCF-7	Normoxia	21%O2	24h		Illumina HiSeq 4000 (Homo sapiens)
MCF7_RNAseq_control_1day-Normoxia_r2b	GSM3385854	GSE85353	GPL20301	Breast	MCF-7	Normoxia	21%O2	24h		Illumina HiSeq 4000 (Homo sapiens)
MCF7_RNAseq_control_1day-Normoxia_r3a	GSM3385855	GSE85353	GPL20301	Breast	MCF-7	Normoxia	21%O2	24h		Illumina HiSeq 4000 (Homo sapiens)
MCF7_RNAseq_control_1day-Normoxia_r3b	GSM3385856	GSE85353	GPL20301	Breast	MCF-7	Normoxia	21%O2	24h		Illumina HiSeq 4000 (Homo sapiens)
MCF7_RNAseq_control_1day-Hypoxia_r1a	GSM3385857	GSE85353	GPL20301	Breast	MCF-7	Hypoxia	0.5%O2	24h		Illumina HiSeq 4000 (Homo sapiens)
MCF7_RNAseq_control_1day-Hypoxia_r1b	GSM3385858	GSE85353	GPL20301	Breast	MCF-7	Hypoxia	0.5%O2	24h		Illumina HiSeq 4000 (Homo sapiens)
MCF7_RNAseq_control_1day-Hypoxia_r2a	GSM3385859	GSE85353	GPL20301	Breast	MCF-7	Hypoxia	0.5%O2	24h		Illumina HiSeq 4000 (Homo sapiens)
MCF7_RNAseq_control_1day-Hypoxia_r2b	GSM3385860	GSE85353	GPL20301	Breast	MCF-7	Hypoxia	0.5%O2	24h		Illumina HiSeq 4000 (Homo sapiens)
MCF7_RNAseq_control_1day-Hypoxia_r3a	GSM3385861	GSE85353	GPL20301	Breast	MCF-7	Hypoxia	0.5%O2	24h		Illumina HiSeq 4000 (Homo sapiens)
MCF7_RNAseq_control_1day-Hypoxia_r3b	GSM3385862	GSE85353	GPL20301	Breast	MCF-7	Hypoxia	0.5%O2	24h		Illumina HiSeq 4000 (Homo sapiens)
MCF7 HIF1B-KO_RNAseq_control_1day-Hypoxia_r1a	GSM3385881	GSE85353	GPL20301	Breast	MCF-7	Hypoxia	0.5%O2	24h	HIF1b (KO)	Illumina HiSeq 4000 (Homo sapiens)
MCF7 HIF1B-KO_RNAseq_control_1day-Hypoxia_r1b	GSM3385882	GSE85353	GPL20301	Breast	MCF-7	Hypoxia	0.5%O2	24h	HIF1b (KO)	Illumina HiSeq 4000 (Homo sapiens)
MCF7 HIF1B-KO_RNAseq_control_1day-Hypoxia_r2a	GSM3385883	GSE85353	GPL20301	Breast	MCF-7	Hypoxia	0.5%O2	24h	HIF1b (KO)	Illumina HiSeq 4000 (Homo sapiens)
MCF7 HIF1B-KO_RNAseq_control_1day-Hypoxia_r2b	GSM3385884	GSE85353	GPL20301	Breast	MCF-7	Hypoxia	0.5%O2	24h	HIF1b (KO)	Illumina HiSeq 4000 (Homo sapiens)
MCF7 HIF1B-KO_RNAseq_control_1day-Hypoxia_r3a	GSM3385885	GSE85353	GPL20301	Breast	MCF-7	Hypoxia	0.5%O2	24h	HIF1b (KO)	Illumina HiSeq 4000 (Homo sapiens)
MCF7 HIF1B-KO_RNAseq_control_1day-Hypoxia_r3b	GSM3385886	GSE85353	GPL20301	Breast	MCF-7	Hypoxia	0.5%O2	24h	HIF1b (KO)	Illumina HiSeq 4000 (Homo sapiens)
MCF7_RNAseq_control_control_1day-Normoxia_r1a	GSM3385899	GSE85353	GPL20301	Breast	MCF-7	Normoxia	21%O2	24h		Illumina HiSeq 4000 (Homo sapiens)
MCF7_RNAseq_control_control_1day-Normoxia_r1b	GSM3385900	GSE85353	GPL20301	Breast	MCF-7	Normoxia	21%O2	24h		Illumina HiSeq 4000 (Homo sapiens)
MCF7_RNAseq_control_control_1day-Normoxia_r2a	GSM3385901	GSE85353	GPL20301	Breast	MCF-7	Normoxia	21%O2	24h		Illumina HiSeq 4000 (Homo sapiens)
MCF7_RNAseq_control_control_1day-Normoxia_r2b	GSM3385902	GSE85353	GPL20301	Breast	MCF-7	Normoxia	21%O2	24h		Illumina HiSeq 4000 (Homo sapiens)
MCF7_RNAseq_control_control_1day-Normoxia_r3a	GSM3385903	GSE85353	GPL20301	Breast	MCF-7	Normoxia	21%O2	24h		Illumina HiSeq 4000 (Homo sapiens)
MCF7_RNAseq_control_control_1day-Normoxia_r3b	GSM3385904	GSE85353	GPL20301	Breast	MCF-7	Normoxia	21%O2	24h		Illumina HiSeq 4000 (Homo sapiens)
MCF7_RNAseq_DMOG_control_1day-Hypoxia_r1a	GSM3385905	GSE85353	GPL20301	Breast	MCF-7	Mimicked hypoxia (DMOG 2mM) in Normoxia	21%O2	24h		Illumina HiSeq 4000 (Homo sapiens)
MCF7_RNAseq_DMOG_control_1day-Hypoxia_r1b	GSM3385906	GSE85353	GPL20301	Breast	MCF-7	Mimicked hypoxia (DMOG 2mM) in Normoxia	21%O2	24h		Illumina HiSeq 4000 (Homo sapiens)
MCF7_RNAseq_DMOG_control_1day-Hypoxia_r2a	GSM3385907	GSE85353	GPL20301	Breast	MCF-7	Mimicked hypoxia (DMOG 2mM) in Normoxia	21%O2	24h		Illumina HiSeq 4000 (Homo sapiens)
MCF7_RNAseq_DMOG_control_1day-Hypoxia_r2b	GSM3385908	GSE85353	GPL20301	Breast	MCF-7	Mimicked hypoxia (DMOG 2mM) in Normoxia	21%O2	24h		Illumina HiSeq 4000 (Homo sapiens)
MCF7_RNAseq_DMOG_control_1day-Hypoxia_r3a	GSM3385909	GSE85353	GPL20301	Breast	MCF-7	Mimicked hypoxia (DMOG 2mM) in Normoxia	21%O2	24h		Illumina HiSeq 4000 (Homo sapiens)
MCF7_RNAseq_DMOG_control_1day-Hypoxia_r3b	GSM3385910	GSE85353	GPL20301	Breast	MCF-7	Mimicked hypoxia (DMOG 2mM) in Normoxia	21%O2	24h		Illumina HiSeq 4000 (Homo sapiens)
SK-MEL-28_RNAseq_Normoxia_r1	GSM4080713	GSE85353	GPL16791	Skin	SK-MEL-28	Normoxia	21%O2	24h		Illumina HiSeq 2500 (Homo sapiens)
SK-MEL-28_RNAseq_Hypoxia_r1	GSM4080714	GSE85353	GPL16791	Skin	SK-MEL-28	Hypoxia	0.5%O2	24h		Illumina HiSeq 2500 (Homo sapiens)
SK-MEL-28_RNAseq_Normoxia_r2	GSM4080715	GSE85353	GPL16791	Skin	SK-MEL-28	Normoxia	21%O2	24h		Illumina HiSeq 2500 (Homo sapiens)
SK-MEL-28_RNAseq_Hypoxia_r2	GSM4080716	GSE85353	GPL16791	Skin	SK-MEL-28	Hypoxia	0.5%O2	24h		Illumina HiSeq 2500 (Homo sapiens)
RCC4_RNAseq_Normoxia_r1	GSM4080729	GSE85353	GPL16791	Kidney	RCC4	Normoxia	21%O2	24h		Illumina HiSeq 2500 (Homo sapiens)
RCC4_RNAseq_Hypoxia_r1	GSM4080730	GSE85353	GPL16791	Kidney	RCC4	Hypoxia	0.5%O2	24h		Illumina HiSeq 2500 (Homo sapiens)
RCC4_RNAseq_Normoxia_r2	GSM4080731	GSE85353	GPL16791	Kidney	RCC4	Normoxia	21%O2	24h		Illumina HiSeq 2500 (Homo sapiens)
RCC4_RNAseq_Hypoxia_r2	GSM4080732	GSE85353	GPL16791	Kidney	RCC4	Hypoxia	0.5%O2	24h		Illumina HiSeq 2500 (Homo sapiens)
RCC4_RNAseq_Normoxia_r3	GSM4080733	GSE85353	GPL16791	Kidney	RCC4	Normoxia	21%O2	24h		Illumina HiSeq 2500 (Homo sapiens)
RCC4_RNAseq_Hypoxia_r3	GSM4080734	GSE85353	GPL16791	Kidney	RCC4	Hypoxia	0.5%O2	24h		Illumina HiSeq 2500 (Homo sapiens)
SK-MEL-28_RNAseq_Normoxia_r3	GSM4080735	GSE85353	GPL16791	Skin	SK-MEL-28	Normoxia	21%O2	24h		Illumina HiSeq 2500 (Homo sapiens)
SK-MEL-28_RNAseq_Hypoxia_r3	GSM4080736	GSE85353	GPL16791	Skin	SK-MEL-28	Hypoxia	0.5%O2	24h		Illumina HiSeq 2500 (Homo sapiens)
T47D cells, Normoxia rep 1	GSM4490856	GSE149132	GPL16791	Breast	T-47D	Normoxia	20%O2	48h		Illumina HiSeq 2500 (Homo sapiens)
T47D cells, Normoxia rep 2	GSM4490857	GSE149132	GPL16791	Breast	T-47D	Normoxia	20%O2	48h		Illumina HiSeq 2500 (Homo sapiens)
T47D cells, Normoxia rep 3	GSM4490858	GSE149132	GPL20301	Breast	T-47D	Normoxia	20%O2	48h		Illumina HiSeq 4000 (Homo sapiens)
T47D cells, Hypoxia rep 1	GSM4490859	GSE149132	GPL16791	Breast	T-47D	Hypoxia	0.5%O2	48h		Illumina HiSeq 2500 (Homo sapiens)
T47D cells, Hypoxia rep 2	GSM4490860	GSE149132	GPL16791	Breast	T-47D	Hypoxia	0.5%O2	48h		Illumina HiSeq 2500 (Homo sapiens)
T47D cells, Hypoxia rep 3	GSM4490861	GSE149132	GPL20301	Breast	T-47D	Hypoxia	0.5%O2	48h		Illumina HiSeq 4000 (Homo sapiens)
SMMC7721-EV+Nx	GSM3405797	GSE120611	GPL20795	Liver	SMMC-7721	Normoxia	21%O2	12h		HiSeq X Ten (Homo sapiens)
SMMC7721-EV+Hx(12h)	GSM3405799	GSE120611	GPL20795	Liver	SMMC-7721	Hypoxia	1%O2	12h		HiSeq X Ten (Homo sapiens)
786-O biological replicate 1	GSM1588481	GSE65168	GPL6244	Kidney	786-O	Normoxia	21%O2	24h		[HuGene-1_0-st] Affymetrix Human Gene 1.0 ST Array [transcript (gene) version]
786-O Hypoxia biological replicate 1	GSM1588482	GSE65168	GPL6244	Kidney	786-O	Hypoxia	1%O2	24h		[HuGene-1_0-st] Affymetrix Human Gene 1.0 ST Array [transcript (gene) version]
786-O VHL biological replicate 1	GSM1588483	GSE65168	GPL6244	Kidney	786-O	Normoxia	21%O2	24h	VHL (KD)	[HuGene-1_0-st] Affymetrix Human Gene 1.0 ST Array [transcript (gene) version]
786-O VHL Hypoxia biological replicate 1	GSM1588484	GSE65168	GPL6244	Kidney	786-O	Hypoxia	1%O2	24h	VHL (VHL reintroduced)	[HuGene-1_0-st] Affymetrix Human Gene 1.0 ST Array [transcript (gene) version]
786-O biological replicate 2	GSM1588485	GSE65168	GPL6244	Kidney	786-O	Normoxia	21%O2	24h		[HuGene-1_0-st] Affymetrix Human Gene 1.0 ST Array [transcript (gene) version]
786-O Hypoxia biological replicate 2	GSM1588486	GSE65168	GPL6244	Kidney	786-O	Hypoxia	1%O2	24h		[HuGene-1_0-st] Affymetrix Human Gene 1.0 ST Array [transcript (gene) version]
786-O VHL biological replicate 2	GSM1588487	GSE65168	GPL6244	Kidney	786-O	Normoxia	21%O2	24h	VHL (KD)	[HuGene-1_0-st] Affymetrix Human Gene 1.0 ST Array [transcript (gene) version]
786-O VHL Hypoxia biological replicate 2	GSM1588488	GSE65168	GPL6244	Kidney	786-O	Hypoxia	1%O2	24h	VHL (VHL reintroduced)	[HuGene-1_0-st] Affymetrix Human Gene 1.0 ST Array [transcript (gene) version]
Normoxia HeLa cells rep1	GSM829385	GSE33521	GPL6480	Cervical	HeLa	Normoxia	21%O2	6h		Agilent-014850 Whole Human Genome Microarray 4x44K G4112F (Probe Name version)
Normoxia HeLa cells rep2	GSM829386	GSE33521	GPL6480	Cervical	HeLa	Normoxia	21%O2	6h		Agilent-014850 Whole Human Genome Microarray 4x44K G4112F (Probe Name version)
Hypoxia HeLa cells rep1	GSM829387	GSE33521	GPL6480	Cervical	HeLa	Hypoxia	1%O2	6h		Agilent-014850 Whole Human Genome Microarray 4x44K G4112F (Probe Name version)
Hypoxia HeLa cells rep2	GSM829388	GSE33521	GPL6480	Cervical	HeLa	Hypoxia	1%O2	6h		Agilent-014850 Whole Human Genome Microarray 4x44K G4112F (Probe Name version)
Hypoxic cells with non-targeting siRNA replicate 1	GSM679835	GSE27523	GPL5175	Brain	LN229	Hypoxia	1%O2	64h		[HuEx-1_0-st] Affymetrix Human Exon 1.0 ST Array [transcript (gene) version]
Hypoxic cells with non-targeting siRNA replicate 2	GSM679836	GSE27523	GPL5175	Brain	LN229	Hypoxia	1%O2	64h		[HuEx-1_0-st] Affymetrix Human Exon 1.0 ST Array [transcript (gene) version]
Hypoxic cells with non-targeting siRNA replicate 3	GSM679837	GSE27523	GPL5175	Brain	LN229	Hypoxia	1%O2	64h		[HuEx-1_0-st] Affymetrix Human Exon 1.0 ST Array [transcript (gene) version]
Hypoxic cells with HIF-1A siRNA replicate 1	GSM679838	GSE27523	GPL5175	Brain	LN229	Hypoxia	1%O2	64h	HIF1a (KD)	[HuEx-1_0-st] Affymetrix Human Exon 1.0 ST Array [transcript (gene) version]
Hypoxic cells with HIF-1A siRNA replicate 2	GSM679839	GSE27523	GPL5175	Brain	LN229	Hypoxia	1%O2	64h	HIF1a (KD)	[HuEx-1_0-st] Affymetrix Human Exon 1.0 ST Array [transcript (gene) version]
Hypoxic cells with HIF-1A siRNA replicate 3	GSM679840	GSE27523	GPL5175	Brain	LN229	Hypoxia	1%O2	64h	HIF1a (KD)	[HuEx-1_0-st] Affymetrix Human Exon 1.0 ST Array [transcript (gene) version]
Hypoxic cells with HIF-2A siRNA replicate 1	GSM679841	GSE27523	GPL5175	Brain	LN229	Hypoxia	1%O2	64h	HIF2a (KD)	[HuEx-1_0-st] Affymetrix Human Exon 1.0 ST Array [transcript (gene) version]
Hypoxic cells with HIF-2A siRNA replicate 2	GSM679842	GSE27523	GPL5175	Brain	LN229	Hypoxia	1%O2	64h	HIF2a (KD)	[HuEx-1_0-st] Affymetrix Human Exon 1.0 ST Array [transcript (gene) version]
Hypoxic cells with HIF-2A siRNA replicate 3	GSM679843	GSE27523	GPL5175	Brain	LN229	Hypoxia	1%O2	64h	HIF2a (KD)	[HuEx-1_0-st] Affymetrix Human Exon 1.0 ST Array [transcript (gene) version]
Normoxic cells with non-targeting siRNA replicate 1	GSM679844	GSE27523	GPL5175	Brain	LN229	Normoxia	21%O2	64h		[HuEx-1_0-st] Affymetrix Human Exon 1.0 ST Array [transcript (gene) version]
Normoxic cells with non-targeting siRNA replicate 2	GSM679845	GSE27523	GPL5175	Brain	LN229	Normoxia	21%O2	64h		[HuEx-1_0-st] Affymetrix Human Exon 1.0 ST Array [transcript (gene) version]
Normoxic cells with non-targeting siRNA replicate 3	GSM679846	GSE27523	GPL5175	Brain	LN229	Normoxia	21%O2	64h		[HuEx-1_0-st] Affymetrix Human Exon 1.0 ST Array [transcript (gene) version]
Hep3B Cells 21% Oxygen, biological rep1	GSM1385550	GSE57613	GPL10520	Liver	Hep3B	Normoxia	21%O2	12h		[HuEx-1_0-st] Affymetrix Human Exon 1.0 ST Array [HuEx-1_0-st-v2,mainR3,A20071112,EP.cdf]
Hep3B Cells 21% Oxygen, biological rep2	GSM1385551	GSE57613	GPL10520	Liver	Hep3B	Normoxia	21%O2	12h		[HuEx-1_0-st] Affymetrix Human Exon 1.0 ST Array [HuEx-1_0-st-v2,mainR3,A20071112,EP.cdf]
Hep3B Cells 21% Oxygen, biological rep3	GSM1385552	GSE57613	GPL10520	Liver	Hep3B	Normoxia	21%O2	12h		[HuEx-1_0-st] Affymetrix Human Exon 1.0 ST Array [HuEx-1_0-st-v2,mainR3,A20071112,EP.cdf]
Hep3B Cells 1.5% Oxygen, biological rep1	GSM1385553	GSE57613	GPL10520	Liver	Hep3B	Hypoxia	1.5%O2	12h		[HuEx-1_0-st] Affymetrix Human Exon 1.0 ST Array [HuEx-1_0-st-v2,mainR3,A20071112,EP.cdf]
Hep3B Cells 1.5% Oxygen, biological rep2	GSM1385554	GSE57613	GPL10520	Liver	Hep3B	Hypoxia	1.5%O2	12h		[HuEx-1_0-st] Affymetrix Human Exon 1.0 ST Array [HuEx-1_0-st-v2,mainR3,A20071112,EP.cdf]
Hep3B Cells 1.5% Oxygen, biological rep3	GSM1385555	GSE57613	GPL10520	Liver	Hep3B	Hypoxia	1.5%O2	12h		[HuEx-1_0-st] Affymetrix Human Exon 1.0 ST Array [HuEx-1_0-st-v2,mainR3,A20071112,EP.cdf]
DCs_normoxia_nonsilenced_unstimulated_rep1	GSM1486351	GSE60729	GPL13667	Dendritic cells	DCs	Normoxia	21%O2	6h		[HG-U219] Affymetrix Human Genome U219 Array
DCs_normoxia_nonsilenced_unstimulated_rep2	GSM1486352	GSE60729	GPL13667	Dendritic cells	DCs	Normoxia	21%O2	6h		[HG-U219] Affymetrix Human Genome U219 Array
DCs_normoxia_nonsilenced_unstimulated_rep3	GSM1486353	GSE60729	GPL13667	Dendritic cells	DCs	Normoxia	21%O2	6h		[HG-U219] Affymetrix Human Genome U219 Array
DCs_hypoxia_nonsilenced_unstimulated_rep1	GSM1486363	GSE60729	GPL13667	Dendritic cells	DCs	Hypoxia	1%O2	6h		[HG-U219] Affymetrix Human Genome U219 Array
DCs_hypoxia_nonsilenced_unstimulated_rep2	GSM1486364	GSE60729	GPL13667	Dendritic cells	DCs	Hypoxia	1%O2	6h		[HG-U219] Affymetrix Human Genome U219 Array
DCs_hypoxia_nonsilenced_unstimulated_rep3	GSM1486365	GSE60729	GPL13667	Dendritic cells	DCs	Hypoxia	1%O2	6h		[HG-U219] Affymetrix Human Genome U219 Array
501_t0_R1	GSM2501230	GSE95280	GPL20301	Skin	501mel	Normoxia	21%O2	48h		Illumina HiSeq 4000 (Homo sapiens)
501_t0_R2	GSM2501231	GSE95280	GPL20301	Skin	501mel	Normoxia	21%O2	48h		Illumina HiSeq 4000 (Homo sapiens)
501_t0_R3	GSM2501232	GSE95280	GPL20301	Skin	501mel	Normoxia	21%O2	48h		Illumina HiSeq 4000 (Homo sapiens)
501_t12_R1	GSM2501233	GSE95280	GPL20301	Skin	501mel	Hypoxia	1%O2	12h		Illumina HiSeq 4000 (Homo sapiens)
501_t12_R2	GSM2501234	GSE95280	GPL20301	Skin	501mel	Hypoxia	1%O2	12h		Illumina HiSeq 4000 (Homo sapiens)
501_t12_R3	GSM2501235	GSE95280	GPL20301	Skin	501mel	Hypoxia	1%O2	12h		Illumina HiSeq 4000 (Homo sapiens)
501_t24_R1	GSM2501236	GSE95280	GPL20301	Skin	501mel	Hypoxia	1%O2	24h		Illumina HiSeq 4000 (Homo sapiens)
501_t24_R2	GSM2501237	GSE95280	GPL20301	Skin	501mel	Hypoxia	1%O2	24h		Illumina HiSeq 4000 (Homo sapiens)
501_t24_R3	GSM2501238	GSE95280	GPL20301	Skin	501mel	Hypoxia	1%O2	24h		Illumina HiSeq 4000 (Homo sapiens)
501_t48_R1	GSM2501239	GSE95280	GPL20301	Skin	501mel	Hypoxia	1%O2	48h		Illumina HiSeq 4000 (Homo sapiens)
501_t48_R2	GSM2501240	GSE95280	GPL20301	Skin	501mel	Hypoxia	1%O2	48h		Illumina HiSeq 4000 (Homo sapiens)
501_t48_R3	GSM2501241	GSE95280	GPL20301	Skin	501mel	Hypoxia	1%O2	48h		Illumina HiSeq 4000 (Homo sapiens)
IGR37_t12_R1	GSM2501245	GSE95280	GPL20301	Skin	IGR39	Hypoxia	1%O2	12h		Illumina HiSeq 4000 (Homo sapiens)
IGR37_t12_R2	GSM2501246	GSE95280	GPL20301	Skin	IGR39	Hypoxia	1%O2	12h		Illumina HiSeq 4000 (Homo sapiens)
IGR37_t12_R3	GSM2501247	GSE95280	GPL20301	Skin	IGR39	Hypoxia	1%O2	12h		Illumina HiSeq 4000 (Homo sapiens)
IGR39_t0_R1	GSM2501248	GSE95280	GPL20301	Skin	IGR39	Normoxia	21%O2	48h		Illumina HiSeq 4000 (Homo sapiens)
IGR39_t0_R2	GSM2501249	GSE95280	GPL20301	Skin	IGR39	Normoxia	21%O2	48h		Illumina HiSeq 4000 (Homo sapiens)
IGR39_t0_R3	GSM2501250	GSE95280	GPL20301	Skin	IGR39	Normoxia	21%O2	48h		Illumina HiSeq 4000 (Homo sapiens)
IGR39_t12_R1	GSM2501251	GSE95280	GPL20301	Skin	IGR39	Hypoxia	1%O2	12h		Illumina HiSeq 4000 (Homo sapiens)
IGR39_t12_R2	GSM2501252	GSE95280	GPL20301	Skin	IGR39	Hypoxia	1%O2	12h		Illumina HiSeq 4000 (Homo sapiens)
IGR39_t12_R3	GSM2501253	GSE95280	GPL20301	Skin	IGR39	Hypoxia	1%O2	12h		Illumina HiSeq 4000 (Homo sapiens)
IGR39_t24_R1	GSM2501254	GSE95280	GPL20301	Skin	IGR39	Hypoxia	1%O2	24h		Illumina HiSeq 4000 (Homo sapiens)
IGR39_t24_R2	GSM2501255	GSE95280	GPL20301	Skin	IGR39	Hypoxia	1%O2	24h		Illumina HiSeq 4000 (Homo sapiens)
IGR39_t24_R3	GSM2501256	GSE95280	GPL20301	Skin	IGR39	Hypoxia	1%O2	24h		Illumina HiSeq 4000 (Homo sapiens)
shHIF1a_t12_R1	GSM2501260	GSE95280	GPL20301	Skin	501mel	Hypoxia	1%O2	12h	HIF1a (KD)	Illumina HiSeq 4000 (Homo sapiens)
shHIF1a_t12_R2	GSM2501261	GSE95280	GPL20301	Skin	501mel	Hypoxia	1%O2	12h	HIF1a (KD)	Illumina HiSeq 4000 (Homo sapiens)
shHIF1a_t12_R3	GSM2501262	GSE95280	GPL20301	Skin	501mel	Hypoxia	1%O2	12h	HIF1a (KD)	Illumina HiSeq 4000 (Homo sapiens)
shHIF1a_t24_R1	GSM2501263	GSE95280	GPL20301	Skin	501mel	Hypoxia	1%O2	24h	HIF1a (KD)	Illumina HiSeq 4000 (Homo sapiens)
shHIF1a_t24_R2	GSM2501264	GSE95280	GPL20301	Skin	501mel	Hypoxia	1%O2	24h	HIF1a (KD)	Illumina HiSeq 4000 (Homo sapiens)
shHIF1a_t24_R3	GSM2501265	GSE95280	GPL20301	Skin	501mel	Hypoxia	1%O2	24h	HIF1a (KD)	Illumina HiSeq 4000 (Homo sapiens)
shHIF1a_t48_R1	GSM2501266	GSE95280	GPL20301	Skin	501mel	Hypoxia	1%O2	48h	HIF1a (KD)	Illumina HiSeq 4000 (Homo sapiens)
