# Supplementary material for: Defining hypoxia in cancer: A landmark evaluation of hypoxia gene expression signatures
Source: Cell Genom. 2025 Jan 31;5(2):100764. doi: 10.1016/j.xgen.2025.100764 (PMC11872601; doi:10.1016/j.xgen.2025.100764)
Supplement: Table S6. Performance and contextualization of Tardon/IQM across cell-line experiments, related to Figure 3 [file mmc7.xlsx]

## Sheet: Sheet1
	Tardon Rank within IQM score	Tardon/IQM % accuracy	Tardon best score across all signatures	Tardon/IQM overall rank across all signature/scores	Top Rank Signature(s)/Score(s)	Tissue(s) of origin for Top Rank Signature(s)/Score(s)	Top Rank Signature Score/Accuracy
Breast	2	0.9803	IQM	2	Toustrup/IQM	Head and Neck, Cervix	0.9831
Prostate	1	0.9767	Median, Midhinge, Trimean, IQM	1	Aprelikova/Midhinge, Aprelikova/Trimean, Aprelikova/IQM, Benita/IQM, Beyer/Trimean, Beyer/IQM, Boidot Cont./IQM, Buffa/IQM, Chen/Median, Chen/Trimean, Chen/IQM, Chi/Midhinge, Chi/Trimean, Chi/IQM, Denko/IQM, Detwiller/IQM, Elvidge/Midhinge, Elvidge/Trimean, Elvidge/IQM, Eustace/IQM, Fardin 2009/Midhinge, Fardin 2009/Trimean, Fardin 2009/IQM, Jogi/IQM, Khouzam-2021/Midhinge, Khouzam-2021/Trimean, …	Aprelikova: Breast Benita: Colorectal, Colon, Pancreas, Cervix, Breast Beyer: Cervix, Kidney, Renal Boidot: Breast, Colon, Prostate, Colorectal, Liver, Fibrosarcoma Buffa: Head and Neck (squamous cell carcinoma), Breast Chen: Lung (adenocarcinoma) Chi: Coronary artery endothelial cells, Smooth muscle cells, Mammalian epithelial cells, Renal proximal tubule epithelial cells Denko: Cervix (keratino…	0.9767
Colorectal	1	0.75	Median (2nd, 81.25%)	6	Chen/Median	Lung	0.8375
Lung	2	0.8125	Median, Midhinge, Trimean, IQM	3	Beyer/IQR	Cervix, Kidney, Renal	0.9375
Cervix	1	0.9351	IQR, NCS (4th, 94.81%)	5	Benita/NCS, Mense/NCS, Sung/NCS	Benita: Colorectal, Colon, Pancreas, Cervix, Breast Mense: Fetal astrocytes Sung: Head and Neck (nasopharyngeal carcinoma)	0.987
Ovary	1	1	Median, Trimean, IQM	1	Aprelikova/Midhinge, Aprelikova/Trimean, Aprelikova/IQM, Aprelikova/NCS, Beyer/Midhinge, Beyer/Trimean, Beyer/IQM, Chen/Median, Chen/Trimean, Chen/IQM, Chi/Median, Chi/Midhinge, Chi/Trimean, Chi/IQM, Chi/NCS, Elvidge/Midhinge, Elvidge/Trimean, Elvidge/IQM, Fardin 2009/Midhinge, Fardin 2009/Trimean, Fardin 2009/IQM, Hu/IQM, Khouzam-2021/Median, Lane/Trimean, Lane/IQM, Lendhal/Median, Lendhal/IQM, …	Aprelikova: Breast Beyer: Cervix, Kidney, Renal Chen: Lung (adenocarcinoma) Chi: Coronary artery endothelial cells, Smooth muscle cells, Mammalian epithelial cells, Renal proximal tubule epithelial cells Elvidge: Breast Fardin: Brain (neuroblastoma) Hu: Breast Khouzam: Breast, Cervical, Colorectal, Lung, Ovarian, Pancreatic Lane: Lung adenocarcinoma, Lung squamous cell carcinoma Lendhal: Cervix, …	1
Liver	1	0.95	Median, Midhinge, Trimean, IQM	2	Beyer/IQR, Denko/AAD	Beyer: Cervix, Kidney, Renal; Denko: Cervix	0.9625
Brain	2	0.9608	Sum, Mean, Median, Trimean (1st, 98.04%)	2	Benita/Mean, Benita/Trimean, Benita/IQM, Beyer/Mean, Beyer/Trimean, Beyer/IQM, Chi/Mean, Denko/Mean, Elvidge/Median, Elvidge/Trimean, Elvidge/IQM, Mense/Mean, Mense/Trimean, Mense/IQM, Sung/Mean, Sung/Trimean, Sung/IQM, Tardon/Mean, Tardon/Median, Tardon/Trimean, Toustrup/Trimean, Yang 2018 Sarcoma/Mean, Yang 2018 Sarcoma/Trimean	Beyer: Cervix, Kidney, Renal Chi: Coronary artery endothelial cells, Smooth muscle cells, Mammalian epithelial cells, Renal proximal tubule epithelial cells Denko: Cervix Elvidge: Breast Mense: Fetal astrocytes Sung: Head and neck (nasopharyngeal carcinoma) Tardon: Brain (glioblastoma multiforme) Toustrup: Head and neck, Cervix Yang 2018 (Sarcoma): Soft tissue sarcoma	0.9804
Skin	3	0.9444	Median, Trimean, IQM	3	Benita/IQM	Colorectal, Colon, Pancreas, Cervix, Breast	0.9722
Pancreas	1	1	Median, Midhinge, Trimean, IQM, NCS	1	Aprelikova/Median, Aprelikova/Midhinge, Aprelikova/Trimean, Aprelikova/IQM, Aprelikova/NCS, Benita/Median, Benita/Midhinge, Benita/Trimean, Benita/IQM, Benita/NCS, Beyer/Median, Beyer/Midhinge, Beyer/Trimean, Beyer/IQM, Beyer/NCS, Boidot Cont./Midhinge, Boidot Cont./Trimean, Boidot Cont./IQM, Bosco/IQM, Buffa/IQM, Chen/Median, Chen/Midhinge, Chen/Trimean, Chen/IQM, Chen/NCS, Chi/Midhinge, Chi/Tri…	Aprelikova: Breast; Benita: Colorectal, Colon, Pancreas, Cervix, Breast; Beyer: Cervix, Kidney, Renal; Boidot: Breast, Colon, Prostate, Colorectal, Liver, Fibrosarcoma; Bosco: Peripheral blood monocytes; Buffa: Head and Neck (squamous cell carcinoma), Breast; Chen: Lung (adenocarcinoma); Chi: Coronary artery endothelial cells, Smooth muscle cells, Mammalian epithelial cells, Renal proximal tubule…	1
Kidney	4	0.5625	IQM	8	Chi/IQM	Coronary artery endothelial cells, Smooth muscle cells, Mammalian epithelial cells, Renal proximal tubule epithelial cells	0.8438
Normal	1	0.9481	Midhinge (2nd, 97.4%)	4	Beyer/Midhinge, Elvidge/Midhinge, Sung/Midhinge, Ye/Midhinge, Ye/NCS	Beyer: Cervix, Kidney, Renal Elvidge: Breast Sung: Head and Neck (nasopharyngeal carcinoma) Ye: Breast	1
Hyp-HIF1a KD vs Norm (Wt-HIF1a)	1	0.9189	Midhinge, Trimean, IQM	1	Khouzam-2021/Mode, Khouzam-2021/Trimean, Khouzam-2021/IQM, Tardon/Midhinge, Tardon/Trimean, Tardon/IQM, Toustrup/IQM, Yang 2018 Sarcoma/Midhinge, Yang 2018 Sarcoma/Trimean, Yang 2018 Sarcoma/IQM, Ye/Median, Ye/IQM		0.9189
Hyp-HIF2a KD VS Norm (Wt-HIF2a)	1	1	Mean, Median, Midhinge, Trimean, IQM, NCS	1	Aprelikova/Mean, Aprelikova/Median, Aprelikova/Midhinge, Aprelikova/Trimean, Aprelikova/IQM, Aprelikova/NCS, Benita/Mean, Benita/Median, Benita/Midhinge, Benita/Trimean, Benita/IQM, Benita/NCS, Beyer/Mean, Beyer/Median, Beyer/Midhinge, Beyer/Trimean, Beyer/IQM, Beyer/MAD, Beyer/AAD, Beyer/NCS, Chen/Mean, Chen/Median, Chen/Midhinge, Chen/Trimean, Chen/IQM, Chi/Mean, Chi/Midhinge, Chi/Trimean, Chi/…		1
Hyp-HIF1b KO vs Norm (Wt-HIF1b)	1	1	Median, Midhinge, Trimean, IQR, IQM, MAD	1	Aprelikova/Median, Aprelikova/Midhinge, Aprelikova/Trimean, Aprelikova/IQR, Aprelikova/IQM, Aprelikova/MAD, Benita/Median, Benita/Midhinge, Benita/Trimean, Benita/IQR, Benita/IQM, Benita/MAD, Beyer/Median, Beyer/Midhinge, Beyer/Trimean, Beyer/IQR, Beyer/IQM, Beyer/MAD, Boidot Cont./Median, Boidot Cont./Midhinge, Boidot Cont./Trimean, Boidot Cont./IQR, Boidot Cont./IQM, Boidot Cont./MAD, Bosco/Med…		1
Hyp (HIF1a and HIF2a KO-KD) vs Norm Wt	1	1	Midhinge, Trimean, IQR, IQM	1	Denko/Mean, Denko/IQM, Denko/MAD, Denko/AAD, Khouzam-2021/Median, Khouzam-2021/IQM, Lin/Mode, Mense/Median, Mense/Trimean, Mense/IQM, Mense/MAD, Ning/Mean, Ning/AAD, Peters/Mean, Peters/AAD, Starmans/Mean, Starmans/Median, Starmans/Midhinge, Starmans/Trimean, Starmans/IQR, Starmans/IQM, Starmans/MAD, Starmans/AAD, Tardon/Midhinge, Tardon/Trimean, Tardon/IQR, Tardon/IQM, Wang 2005/Mean, Wang 2005/…		1
Hyp VHL reintroduced VS Normoxia VHL mutated	5	0	AAD (4th, 25%)	5	Detwiller/IQR, Detwiller/MAD, Detwiller/AAD, Ghorbel/IQM, Starmans/Mean, Starmans/Trimean, Starmans/IQM	Detwiller: Fibrosarcoma, Fibroblast (mus musculus), Pancreas (mus musculus), Kidney; Ghorbel: Cyanotic tetralogy of Fallot (TOF), Starmans: Prostate, Colon, Breast	1
Hyp VHL reintroduced VS Norm VHL reintroduced	1	1	Mean, Midhinge, Trimean, IQR, IQM, AAD	1	Aprelikova/Mean, Aprelikova/Midhinge, Aprelikova/Trimean, Aprelikova/IQM, Benita/Mean, Benita/Midhinge, Beyer/Trimean, Beyer/IQM, Bosco/Median, Buffa/Mean, Chen/Mean, Chen/IQM, Chi/Mean, Chi/Midhinge, Chi/Trimean, Chi/IQM, Denko/Mean, Denko/Median, Denko/Trimean, Denko/IQM, Detwiller/Median, Detwiller/Trimean, Detwiller/IQM, Elvidge/Median, Elvidge/Trimean, Elvidge/IQM, Eustace/Mean, Fjeldbo/Midh…		1
