# Supplementary material for: Defining hypoxia in cancer: A landmark evaluation of hypoxia gene expression signatures
Source: Cell Genom. 2025 Jan 31;5(2):100764. doi: 10.1016/j.xgen.2025.100764 (PMC11872601; doi:10.1016/j.xgen.2025.100764)
Supplement: Table S7. Hypoxic in vitro samples misclassified by Tardon/IQM, related to Figure 3 [file mmc8.xlsx]

## Sheet: Sheet1
GEO_Title	GEO_Accession	GEO_SeriesID	GEO_PlatformID	Tissue type/Organ	Cell line	Status	Oxygen tension (%)	Time point (hours)	Genetic pertubation	Platform
U373 24h at 1% O2 OFN_H14	GSM1039664	GSE42416	GPL6244	Brain	U373	Hypoxia	1%O2	24h		[HuGene-1_0-st] Affymetrix Human Gene 1.0 ST Array [transcript (gene) version]
NCH644_Hypoxia	GSM3336609	GSE118683	GPL10558	Brain	NCH644	Hypoxia	1.5%O2	72h		Illumina HumanHT-12 V4.0 expression beadchip
NCH421k_Hypoxia	GSM3336605	GSE118683	GPL10558	Brain	NCH421k	Hypoxia	1.5%O2	72h		Illumina HumanHT-12 V4.0 expression beadchip
Hypoxic cells with HIF-1A siRNA replicate 3	GSM679840	GSE27523	GPL5175	Brain	LN229	Hypoxia	1%O2	64h	HIF1a (KD)	[HuEx-1_0-st] Affymetrix Human Exon 1.0 ST Array [transcript (gene) version]
T-47D 24h at 1% O2 OFN_H3	GSM1039653	GSE42416	GPL6244	Breast	T-47D	Hypoxia	1%O2	24h		[HuGene-1_0-st] Affymetrix Human Gene 1.0 ST Array [transcript (gene) version]
MDA-MB-231 24h at 1% O2 OFN_H2	GSM1039652	GSE42416	GPL6244	Breast	MDA-MB-231	Hypoxia	1%O2	24h		[HuGene-1_0-st] Affymetrix Human Gene 1.0 ST Array [transcript (gene) version]
MCF-7 24h at 1% O2 OFN_H1	GSM1039651	GSE42416	GPL6244	Breast	MCF-7	Hypoxia	1%O2	24h		[HuGene-1_0-st] Affymetrix Human Gene 1.0 ST Array [transcript (gene) version]
siHa 24h at 1% O2 OFN_H12	GSM1039662	GSE42416	GPL6244	Cervical	SiHa	Hypoxia	1%O2	24h		[HuGene-1_0-st] Affymetrix Human Gene 1.0 ST Array [transcript (gene) version]
Hypoxia HeLa cells rep2	GSM829388	GSE33521	GPL6480	Cervical	HeLa	Hypoxia	1%O2	6h		Agilent-014850 Whole Human Genome Microarray 4x44K G4112F (Probe Name version)
Hypoxia HeLa cells rep1	GSM829387	GSE33521	GPL6480	Cervical	HeLa	Hypoxia	1%O2	6h		Agilent-014850 Whole Human Genome Microarray 4x44K G4112F (Probe Name version)
Widr 24h at 1% O2 OFN_H5	GSM1039655	GSE42416	GPL6244	Colorectal	WiDr	Hypoxia	1%O2	24h		[HuGene-1_0-st] Affymetrix Human Gene 1.0 ST Array [transcript (gene) version]
LoVo 24h at 1% O2 OFN_H10	GSM1039660	GSE42416	GPL6244	Colorectal	LoVo	Hypoxia	1%O2	24h		[HuGene-1_0-st] Affymetrix Human Gene 1.0 ST Array [transcript (gene) version]
HT29 24h at 1% O2 OFN_H8	GSM1039658	GSE42416	GPL6244	Colorectal	HT29	Hypoxia	1%O2	24h		[HuGene-1_0-st] Affymetrix Human Gene 1.0 ST Array [transcript (gene) version]
HCT116_Hyp_2hr_rep3	GSM2155012	GSE81513	GPL16791	Colorectal	HCT116	Hypoxia	1%O2	2h		Illumina HiSeq 2500 (Homo sapiens)
HCT116_Hyp_2hr_rep2	GSM2155011	GSE81513	GPL16791	Colorectal	HCT116	Hypoxia	1%O2	2h		Illumina HiSeq 2500 (Homo sapiens)
HCT116_Hyp_2hr_rep1	GSM2155010	GSE81513	GPL16791	Colorectal	HCT116	Hypoxia	1%O2	2h		Illumina HiSeq 2500 (Homo sapiens)
HCT116_Hyp_1hr_rep3	GSM2155009	GSE81513	GPL16791	Colorectal	HCT116	Hypoxia	1%O2	1h		Illumina HiSeq 2500 (Homo sapiens)
HCT116_Hyp_1hr_rep2	GSM2155008	GSE81513	GPL16791	Colorectal	HCT116	Hypoxia	1%O2	1h		Illumina HiSeq 2500 (Homo sapiens)
HCT116_Hyp_1hr_rep1	GSM2155007	GSE81513	GPL16791	Colorectal	HCT116	Hypoxia	1%O2	1h		Illumina HiSeq 2500 (Homo sapiens)
HCT116 24h at 1% O2 OFN_H6	GSM1039656	GSE42416	GPL6244	Colorectal	HCT116	Hypoxia	1%O2	24h		[HuGene-1_0-st] Affymetrix Human Gene 1.0 ST Array [transcript (gene) version]
HCT-15 24h at 1% O2 OFN_H11	GSM1039661	GSE42416	GPL6244	Colorectal	HCT-15	Hypoxia	1%O2	24h		[HuGene-1_0-st] Affymetrix Human Gene 1.0 ST Array [transcript (gene) version]
Colo-205 24h at 1% O2 OFN_H9	GSM1039659	GSE42416	GPL6244	Colorectal	COLO-205	Hypoxia	1%O2	24h		[HuGene-1_0-st] Affymetrix Human Gene 1.0 ST Array [transcript (gene) version]
HT1080 24h at 1% O2 OFN_H20	GSM1039670	GSE42416	GPL6244	Fibrosarcoma	HT1080	Hypoxia	1%O2	24h		[HuGene-1_0-st] Affymetrix Human Gene 1.0 ST Array [transcript (gene) version]
A498 DGAT1/2 shRNA cells, vehicle treatment, hypoxia, biol repl 4	GSM3308612	GSE117775	GPL17586	Kidney	A498	Hypoxia	0.5%O2	48h		[HTA-2_0] Affymetrix Human Transcriptome Array 2.0 [transcript (gene) version]
A498 DGAT1/2 shRNA cells, vehicle treatment, hypoxia, biol repl 3	GSM3308611	GSE117775	GPL17586	Kidney	A498	Hypoxia	0.5%O2	48h		[HTA-2_0] Affymetrix Human Transcriptome Array 2.0 [transcript (gene) version]
A498 DGAT1/2 shRNA cells, vehicle treatment, hypoxia, biol repl 2	GSM3308610	GSE117775	GPL17586	Kidney	A498	Hypoxia	0.5%O2	48h		[HTA-2_0] Affymetrix Human Transcriptome Array 2.0 [transcript (gene) version]
A498 DGAT1/2 shRNA cells, vehicle treatment, hypoxia, biol repl 1	GSM3308609	GSE117775	GPL17586	Kidney	A498	Hypoxia	0.5%O2	48h		[HTA-2_0] Affymetrix Human Transcriptome Array 2.0 [transcript (gene) version]
A498 24h at 1% O2 OFN_H19	GSM1039669	GSE42416	GPL6244	Kidney	A498	Hypoxia	1%O2	24h		[HuGene-1_0-st] Affymetrix Human Gene 1.0 ST Array [transcript (gene) version]
786-O VHL Hypoxia biological replicate 2	GSM1588488	GSE65168	GPL6244	Kidney	786-O	Hypoxia	1%O2	24h	VHL (VHL reintroduced)	[HuGene-1_0-st] Affymetrix Human Gene 1.0 ST Array [transcript (gene) version]
786-O VHL Hypoxia biological replicate 1	GSM1588484	GSE65168	GPL6244	Kidney	786-O	Hypoxia	1%O2	24h	VHL (VHL reintroduced)	[HuGene-1_0-st] Affymetrix Human Gene 1.0 ST Array [transcript (gene) version]
786-O Hypoxia biological replicate 2	GSM1588486	GSE65168	GPL6244	Kidney	786-O	Hypoxia	1%O2	24h		[HuGene-1_0-st] Affymetrix Human Gene 1.0 ST Array [transcript (gene) version]
786-O Hypoxia biological replicate 1	GSM1588482	GSE65168	GPL6244	Kidney	786-O	Hypoxia	1%O2	24h		[HuGene-1_0-st] Affymetrix Human Gene 1.0 ST Array [transcript (gene) version]
SK-HEP-1 24h at 1% O2 OFN_H18	GSM1039668	GSE42416	GPL6244	Liver	SK-HEP-1	Hypoxia	1%O2	24h		[HuGene-1_0-st] Affymetrix Human Gene 1.0 ST Array [transcript (gene) version]
PLC/PRF/5 24h at 1% O2 OFN_H17	GSM1039667	GSE42416	GPL6244	Liver	PLC-PRF-5	Hypoxia	1%O2	24h		[HuGene-1_0-st] Affymetrix Human Gene 1.0 ST Array [transcript (gene) version]
HepG2 24h at 1% O2 OFN_H15	GSM1039665	GSE42416	GPL6244	Liver	HepG2	Hypoxia	1%O2	24h		[HuGene-1_0-st] Affymetrix Human Gene 1.0 ST Array [transcript (gene) version]
Hep3B 24h at 1% O2 OFN_H16	GSM1039666	GSE42416	GPL6244	Liver	Hep3B	Hypoxia	1%O2	24h		[HuGene-1_0-st] Affymetrix Human Gene 1.0 ST Array [transcript (gene) version]
WT3 Hx	GSM3267604	GSE117036	GPL17077	Lung	A549	Hypoxia	1.2%O2	24h		Agilent-039494 SurePrint G3 Human GE v2 8x60K Microarray 039381 (Probe Name version)
WT1 Hx	GSM3267598	GSE117036	GPL17077	Lung	A549	Hypoxia	1.2%O2	24h		Agilent-039494 SurePrint G3 Human GE v2 8x60K Microarray 039381 (Probe Name version)
A549 24h at 1% O2 OFN_H4	GSM1039654	GSE42416	GPL6244	Lung	A549	Hypoxia	1%O2	24h		[HuGene-1_0-st] Affymetrix Human Gene 1.0 ST Array [transcript (gene) version]
EPC2-hTERT_Hypoxia_Exp2_rep2	GSM433803	GSE17353	GPL570	Oesophagus	EPC2	Hypoxia	1%O2	24h		[HG-U133_Plus_2] Affymetrix Human Genome U133 Plus 2.0 Array
EPC2-hTERT_Hypoxia_Exp2_rep1	GSM433802	GSE17353	GPL570	Oesophagus	EPC2	Hypoxia	1%O2	24h		[HG-U133_Plus_2] Affymetrix Human Genome U133 Plus 2.0 Array
Hypoxia_6hr (total RNA)_3	GSM1274255	GSE52695	GPL16288	Ovarian	A2780	Hypoxia	1%O2	6h		AB 5500xl Genetic Analyzer (Homo sapiens)
PC3 24h at 1% O2 OFN_H13	GSM1039663	GSE42416	GPL6244	Prostate	PC-3	Hypoxia	1%O2	24h		[HuGene-1_0-st] Affymetrix Human Gene 1.0 ST Array [transcript (gene) version]
SK-MEL-28_RNAseq_Hypoxia_r3	GSM4080736	GSE85353	GPL16791	Skin	SK-MEL-28	Hypoxia	0.5%O2	24h		Illumina HiSeq 2500 (Homo sapiens)
SK-MEL-28_RNAseq_Hypoxia_r1	GSM4080714	GSE85353	GPL16791	Skin	SK-MEL-28	Hypoxia	0.5%O2	24h		Illumina HiSeq 2500 (Homo sapiens)
IGR37_t12_R2	GSM2501246	GSE95280	GPL20301	Skin	IGR39	Hypoxia	1%O2	12h		Illumina HiSeq 4000 (Homo sapiens)
