# Supplementary material for: Defining hypoxia in cancer: A landmark evaluation of hypoxia gene expression signatures
Source: Cell Genom. 2025 Jan 31;5(2):100764. doi: 10.1016/j.xgen.2025.100764 (PMC11872601; doi:10.1016/j.xgen.2025.100764)
Supplement: Table S8. SPI across 10 TCGA cancer types, related to Figure 5 [file mmc9.xlsx]

## Sheet: Sheet1
	HNSC	BRCA	LUSC	COAD	LUAD	PRAD	THCA	LIHC	UCEC	STAD	SPI
Buffa * ° (Mean)	100	100	100	100	100	99.6	98.5	98.4	100	96.2	99.27
Buffa * ° (NCS)	100	99.9	100	100	98.9	97.3	99.3	89	100	91.5	97.59
Ragnum * ° (Mean)	100	99.9	100	99.9	100	99.9	97.2	99.9	100	99.5	99.63
Ragnum * ° (IQM)	100	99.9	99.9	99.8	99.6	99.9	98.9	100	100	99.7	99.77
Ragnum * ° (Median)	100	99.8	100	98.2	98.3	99.7	98.6	99.6	100	99.7	99.39
Ragnum * ° (Midhinge)	100	100	100	99.9	100	99.8	96.4	100	100	100	99.61
Ragnum * ° (Trimean)	100	99.9	100	99.7	100	100	98.9	100	100	99.8	99.83
Ragnum * ° (NCS)	100	100	100	100	98.2	98.9	99.5	99.1	100	99	99.47
Bonferroni corrected threshold (by num. cancers x num. signatures): 7.14e-05
* = derived using cell lines
° = derived using clinical samples
* ° = derived using cell lines and clinical samples
