# Supplementary material for: Defining hypoxia in cancer: A landmark evaluation of hypoxia gene expression signatures
Source: Cell Genom. 2025 Jan 31;5(2):100764. doi: 10.1016/j.xgen.2025.100764 (PMC11872601; doi:10.1016/j.xgen.2025.100764)
Supplement: Table S9. Complementary Cox proportional hazard analyses, related to Figure 5 [file mmc10.xlsx]

## Sheet: Sheet1
	Quantile	exp(coef)	Multivariate regression p
LIHC	2	1.4893	0.502622
	3	1.7443	0.387084
	4	3.6216	0.018921
	5	7.6447	0.001353
LUAD	2	0.7656	0.566547
	3	2.6618	0.014306
	4	2.6429	0.011551
	5	3.268	0.001091
HNSC	2	1.264	0.51092
	3	1.238	0.54214
	4	1.32	0.40571
	5	2.466	0.00442
