# Supplementary material for: Defining hypoxia in cancer: A landmark evaluation of hypoxia gene expression signatures
Source: Cell Genom. 2025 Jan 31;5(2):100764. doi: 10.1016/j.xgen.2025.100764 (PMC11872601; doi:10.1016/j.xgen.2025.100764)
Supplement: Table S10. TCGA sample statistics, related to Figure 5 [file mmc11.xlsx]

## Sheet: Sheet1
	Cancer code	# Tumour samples	# Normal adjacent tissues (NAT)	# Tumour samples with survival information (DSS survival)
Breast invasive carcinoma	BRCA	1097	114	1084
Colon adenocarcinoma	COAD	452	41	435
Head and Neck squamous cell carcinoma	HNSC	520	44	496
Liver hepatocellular carcinoma	LIHC	371	50	362
Lung adenocarcinoma	LUAD	515	59	476
Lung squamous cell carcinoma	LUSC	503	51	456
Prostate adenocarcinoma	PRAD	497	52	496
Stomach adenocarcinoma	STAD	415	35	386
Thyroid carcinoma	THCA	505	59	501
Uterine Corpus Endometrial Carcinoma	UCEC	532	34	529
	Total	5407	539	5221
